# Supplementary material for: CD137 agonism enhances anti-PD1 induced activation of expanded CD8+ T cell clones in a neoadjuvant pancreatic cancer clinical trial
Source: iScience. 2024 Dec 10;28(1):111569. doi: 10.1016/j.isci.2024.111569 (PMC11730579; doi:10.1016/j.isci.2024.111569)
Supplement: Table S1. Marker genes for cell annotations [file mmc2.xlsx]

## Sheet: Table S1
Table S1: Marker genes for cell annotations
Cell Type	Marker Genes	Number of annotated cells
Mixed naïve lymphocytes	CCR7, CD3E, CD4, CD8A, CD8B, MS4A1, CD19, IGHM	38255
Naïve B cell	CCR7, MS4A1, CD19, IGHM	11997
Proliferative B cell	MS4A1, CD19, IGHM, IGHG1, MKI67	3433
Proliferative T cell	CD3E, CD4, CD8A, CD8B, MKI67	2280
CD8 T cell	CD3E, CD3D, CD8A, CD8B, GZMB	11822
Naïve T cell	CD3E, CD3D, CCR7, SELL, TCF7, LEF1, CD4, CD8A, CD8B	10590
CD4 T cell	CD3E, CD3D, CD4	3310
Treg	CD3E, CD3D, CD4, FOXP3	2127
NK cell	NCAM1, GZMB, PRF1, NKG2D	3639
Mast cells	TPSAB1	705
TAM	CD68, HLA-DRB1, CD163, CSF1R, CD14	10633
MKI67hi TAM	MKI67, CD68, HLA-DRB1, CD163, CSF1R, CD14	328
DC	HLA-DRB1, LAMP3, CD80, CD86	621
pDC	IL3RA, CLEC4C, NRP1, HLA-DRB1	1232
CAF	VIM, COL12A1, COL1A2, COL6A2	9864
Pancreatic Ductal Adenocarcinoma (PDAC, cancer)	WFDC2, VIM, EPCAM	1411
	Total	112247
	s
