# Supplementary material for: CD137 agonism enhances anti-PD1 induced activation of expanded CD8+ T cell clones in a neoadjuvant pancreatic cancer clinical trial
Source: iScience. 2024 Dec 10;28(1):111569. doi: 10.1016/j.isci.2024.111569 (PMC11730579; doi:10.1016/j.isci.2024.111569)
Supplement: Table S2. CD8s differentially expressed genes [file mmc3.xlsx]

## Sheet: Table S2
Table S2: CD8s differentially expressed genes
Arms A versus B						positive log2FoldChange = enriched in A, negative log2FoldChange = enriched in B
Gene	baseMean	log2FoldChange	lfcSE	pvalue	padj	baseMean = average of normalized count values, dividing by size factors, taken over all samples
MAD2L2	15.3207	-1.01236	0.507254	1.55526e-05	0.011406	lfcSE = log2 fold change standard error
RYR2	3.75872	-0.976842	1.184	3.43147e-05	0.0198555	padj is FDR adjusted p-value
INPP1	4.43271	-1.71624	0.597277	1.91655e-06	0.00228404
KLF3	19.3102	2.0981	0.492025	6.4946e-08	0.000154799
SLF1	15.2726	-0.823868	0.527389	7.11808e-05	0.0282766
ERAP2	23.2488	1.26618	0.760589	2.63569e-05	0.0167682
LCP2	74.6568	-0.622399	0.31104	4.05121e-05	0.0214579
HMGN3	29.3732	-0.678266	0.398327	7.10388e-05	0.0282766
CRYBG1	55.4384	1.61176	0.340664	2.54707e-08	9.71473e-05
SRRT	43.6015	0.674785	0.335557	2.63817e-05	0.0167682
NEBL	2.35493	-1.71069	1.39135	5.80566e-06	0.00615013
AFAP1L2	3.83503	-2.06253	1.00818	1.62235e-06	0.00220964
HTRA1	2.30645	-1.03313	1.00106	4.51909e-05	0.0226763
NAALADL1	3.99131	-0.850942	0.767979	0.000145968	0.0463885
SERPINH1	3.30859	-1.41157	1.13847	1.3032e-05	0.011216
PTMS	21.8365	-0.975878	0.639866	6.04758e-05	0.026208
LAG3	45.1725	-1.34598	0.679958	1.4117e-05	0.011216
CD63	66.6647	-0.863095	0.489512	3.54041e-05	0.0198555
PHLDA1	73.6292	-1.59898	0.511544	1.33452e-06	0.00212055
RASA3	29.4561	1.83967	0.349078	4.44287e-09	4.23583e-05
FAM177A1	114.92	1.23763	0.348945	1.93854e-07	0.00036964
CSNK1D	41.961	0.518943	0.250987	0.000115018	0.0406142
CHMP1B	28.8674	0.797699	0.479756	5.48165e-05	0.0248867
RNF125	62.3734	0.534283	0.284768	0.000141797	0.0463885
KLF2	38.8028	1.91083	0.406469	3.05687e-08	9.71473e-05
TFPT	8.61349	-0.749469	0.479983	8.50652e-05	0.0324405
RCAN1	4.3203	-1.45191	1.04269	1.28594e-05	0.011216
APOBEC3F	3.9121	-1.12752	0.848057	4.91347e-05	0.0234225
Arms A versus C						positive log2FoldChange = enriched in A, negative log2FoldChange = enriched in C
Gene	baseMean	log2FoldChange	lfcSE	pvalue	padj	baseMean = average of normalized count values, dividing by size factors, taken over all samples
TNFRSF4	21.505	0.862518	0.644605	5.18973e-05	0.0123799	lfcSE = log2 fold change standard error
S100PBP	8.64748	-0.710566	0.428198	6.20508e-05	0.0130257	padj is FDR adjusted p-value
PRKACB	32.722	-0.519022	0.208314	8.85609e-05	0.014524
S1PR1	10.8183	2.20996	0.454993	2.50821e-09	3.29078e-06
SELL	31.1294	1.59934	0.5976	9.04414e-07	0.000791061
ELK4	13.8687	-0.571599	0.314683	0.000143183	0.018554
ASXL2	23.54	-0.558742	0.263365	0.000102469	0.0147341
ARID5A	44.9542	0.742491	0.273622	3.60901e-06	0.00270573
EEF1B2	264.801	0.526271	0.190859	4.48818e-05	0.0119334
SATB1	25.8533	0.760858	0.384033	2.36811e-05	0.00885129
FRMD4B	22.065	0.584625	0.372851	0.000175421	0.0212892
DZIP3	9.88006	-0.658343	0.375223	7.43204e-05	0.0139298
KLF3	19.3102	1.44641	0.393051	5.60091e-08	5.87872e-05
PLAC8	8.76727	0.506721	0.431388	0.000441361	0.0345711
NFKB1	38.3884	0.591958	0.315255	0.000106688	0.0147341
ITGA1	31.3631	-0.980307	0.598264	2.1364e-05	0.00862449
SLF1	15.2726	-0.537647	0.324693	0.000246839	0.0244417
ELL2	26.4503	0.651405	0.374216	8.01547e-05	0.0140217
LCP2	74.6568	-0.629258	0.243044	1.63548e-05	0.00715251
DBN1	10.3326	-0.711413	0.54724	0.000104523	0.0147341
CDKN1A	44.4793	0.556294	0.268889	0.000115154	0.0154956
TMEM14A	10.2992	-0.557047	0.337567	0.000204704	0.0219276
CRYBG1	55.4384	0.805967	0.331168	5.45796e-06	0.00292621
MAN1A1	9.52178	-0.565458	0.395499	0.000237452	0.0239644
THEMIS	46.4001	-1.16699	0.240211	2.34183e-10	6.14497e-07
CCR6	14.2308	0.70689	0.530582	0.000103212	0.0147341
TSC22D4	14.0655	-0.503955	0.265069	0.000276071	0.0259921
MDFIC	15.7218	-0.505359	0.275218	0.000292302	0.0264483
LDHA	233.115	0.589875	0.250786	4.5478e-05	0.0119334
JAML	44.2351	-0.824428	0.534388	4.36299e-05	0.0119334
ARHGEF12	16.3238	-0.623685	0.508961	0.000183424	0.0213913
SC5D	20.7745	0.593172	0.304162	9.36277e-05	0.0147341
CD63	66.6647	-0.66865	0.350081	5.15171e-05	0.0123799
PHLDA1	73.6292	-0.555115	0.411447	0.000275317	0.0259921
RASA3	29.4561	0.783479	0.30541	4.20551e-06	0.00275882
FAM177A1	114.92	1.24202	0.263093	6.30346e-10	1.10269e-06
IL21R	31.6232	0.519376	0.20759	8.63149e-05	0.014524
NFATC3	18.156	-0.507448	0.340267	0.000388423	0.0323563
ITGAE	68.7337	-0.553977	0.330534	0.000204735	0.0219276
TRAF4	10.2293	0.677475	0.30706	2.5299e-05	0.00885129
CCL5	813.462	-0.500842	0.243958	0.000237019	0.0239644
IKZF3	60.9694	-0.514285	0.209863	0.00010268	0.0147341
CCR7	30.7278	2.67304	0.430362	1.96598e-12	1.03175e-08
SLC16A3	15.0982	0.643596	0.325469	5.54941e-05	0.0126623
RNF126	12.634	0.768155	0.306483	5.57586e-06	0.00292621
S1PR4	16.9996	0.776408	0.421092	2.97168e-05	0.00967383
PRDX2	28.6125	0.54397	0.269928	0.000144953	0.018554
ARRDC2	16.7096	0.659584	0.352496	5.95883e-05	0.0130257
NOSIP	28.4559	0.588036	0.232184	3.13367e-05	0.00967383
KIR2DL4	8.60641	-0.583473	1.62709	6.64189e-05	0.0133023
CYTH4	9.38532	-0.738925	0.518582	7.77313e-05	0.0140217
P2RY8	36.9352	0.576432	0.370778	0.000191054	0.0217967
Arms B versus C						positive log2FoldChange = enriched in B, negative log2FoldChange = enriched in C
Gene	baseMean	log2FoldChange	lfcSE	pvalue	padj	baseMean = average of normalized count values, dividing by size factors, taken over all samples
ALB	0.278976	27.7572	4.07202	5.54e-12	1.04e-07	lfcSE = log2 fold change standard error
						padj is FDR adjusted p-value
