# Supplementary material for: CD137 agonism enhances anti-PD1 induced activation of expanded CD8+ T cell clones in a neoadjuvant pancreatic cancer clinical trial
Source: iScience. 2024 Dec 10;28(1):111569. doi: 10.1016/j.isci.2024.111569 (PMC11730579; doi:10.1016/j.isci.2024.111569)
Supplement: Table S3. Patients included in trichrome analyses [file mmc4.xlsx]

## Sheet: Table S3
Table S3: Patients included in trichrome analyses
Related to Figure 2C-D and Figure S2
Patient	Arm
P-9	A
P-16	A
P-14	A
P-31	A
P-6	A
P-42	A
P-12	A
P-20	A
P-33	A
P-45	A
P-38	A
P-39	A
P-13	A
P-26	B
P-28	B
P-24	B
P-11	B
P-32	B
P-30	B
P-17	B
P-41	B
P-7	B
P-3	B
P-27	B
P-35	B
P-4	C
P-37	C
P-25	C
P-23	C
P-21	C
P-46	C
P-40	C
P-5	C
P-36	C
