# Supplementary material for: CD137 agonism enhances anti-PD1 induced activation of expanded CD8+ T cell clones in a neoadjuvant pancreatic cancer clinical trial
Source: iScience. 2024 Dec 10;28(1):111569. doi: 10.1016/j.isci.2024.111569 (PMC11730579; doi:10.1016/j.isci.2024.111569)
Supplement: Table S4. Peripheral dynamics of hyperabundant and large tunor-infiltrating CD8+ T cell clones [file mmc5.xlsx]

## Sheet: Table S4
Table S4: Peripheral dynamics of hyperabundant and large tunor-infiltrating CD8+ T cell clones
Hyperabundant clone TCRB sequence (>20)	Frequency in single-cell data	Detected in periphery	Expanded in periphery: All T cells Fisher Test	Contracted in periphery: All T cells Fisher Test	Expanded in periphery: Abundant T cells Fisher Test	Contracted in periphery: Abundant T cells Fisher Test	Patient	Arm
CAWIGLAGDGNEQFF	460	yes	no	no	no	no	P-40	C
CASGSSSRGGEDTQYF	58	yes	no	no	no	no	P-40	C
CASSLELGTFYGYTF	33	yes	no	no	no	no	P-40	C
CASSLSDISGYTF	22	yes	no	no	no	no	P-40	C
CASSLEGYTF	151	yes	no	no	no	no	P-32	B
CASSGDLYNEQFF	42	yes	no	no	no	no	P-42	A
CASSVAPGQGEKETQYF	40	yes	no	no	yes	no	P-46	C
CASSVAPGQGEKETQYF*diff alpha chain than above	33	yes	no	no	yes	no	P-46	C
CASSVTSAQEQFF	22	yes	no	no	no	no	P-44	A
Large clone TCRB sequence (>5)	Frequency in single-cell data	Detected in periphery	Expanded in periphery: All T cells Fisher Test	Contracted in periphery: All T cells Fisher Test	Expanded in periphery: Abundant T cells Fisher Test	Contracted in periphery: Abundant T cells Fisher Test	Patient	Arm
CASSQERGDSSYEQYF	8	yes	no	no	no	no	P-24	B
CSARLAGGQETQYF	7	no	no	no	no	no	P-24	B
CASSPALGGGAGDEQFF	6	yes	no	no	no	no	P-24	B
CATSRDLAGGFNEQFF	6	no	no	no	no	no	P-17	B
CASSQDSSGLYEQYF	12	yes	no	no	no	no	P-2	A
CASNRGGVYEQYF	7	yes	no	no	no	no	P-2	A
CASSPGRNFPEQYF	12	yes	no	no	no	no	P-2	A
CASSEEAGGTITDTQYF	9	yes	no	no	no	no	P-2	A
CSADVSQGTEAFF	7	yes	no	no	no	no	P-2	A
CASSLATEYTYEQYF	6	yes	no	no	no	no	P-23	C
CASSLANTEAFF	7	yes	no	no	no	no	P-23	C
CASTPVASSYGYTF	16	yes	no	no	yes	no	P-23	C
CASSLPQEYPTEAFF	9	yes	no	no	no	no	P-23	C
CASSQENRGETQYF	10	yes	no	no	no	no	P-25	C
CASTRAGTPYYGYTF	6	yes	no	no	yes	no	P-3	B
CASSQDVLAGGTETQYF	7	no	no	no	no	no	P-3	B
CASRWRGGDGTGELFF	8	yes	no	no	no	no	P-32	B
CASSYDGYTF	16	yes	no	no	no	no	P-32	B
CASRAQGAGNEQFF	14	yes	no	no	no	no	P-32	B
CASSISFANTEAFF	8	yes	no	no	no	no	P-40	C
CSVEAPREAYNEQFF	10	yes	no	no	no	no	P-40	C
CASSYNGPRNEQFF	14	yes	no	no	no	no	P-40	C
CASSYNGPRNEQFF*diff alpha chain than above	16	yes	no	no	no	no	P-40	C
CASSLTVSYTGELFF	10	yes	no	no	no	no	P-40	C
CASSHGQGDYNEQFF	14	yes	no	no	no	no	P-40	C
CASSLGSGVVGYTF	8	yes	no	no	no	no	P-40	C
CSASGASYEQYF	10	yes	no	no	no	no	P-40	C
CASSVHPGETDTQYF	8	yes	no	no	no	no	P-40	C
CASSVHPGETDTQYF*diff alpha chain than above	6	yes	no	no	no	no	P-40	C
CASSSAGGADTQYF	10	yes	no	no	no	no	P-40	C
CASSLHKMNTEAFF	7	yes	no	no	no	no	P-40	C
CASSAGEGYYNEQFF	7	yes	no	no	no	no	P-40	C
CATSDPGTSGRELFF	12	yes	no	no	no	no	P-44	A
CASSFTGGPTDTQYF	14	yes	no	no	no	no	P-44	A
CASSLGLHYEQYF	16	yes	no	no	no	no	P-44	A
CSAPGGVNRNTGELFF	14	yes	no	no	no	no	P-44	A
CASSQVTSGNTIYF	11	yes	no	no	no	no	P-44	A
CASSQVTSGNTIYF*diff alpha chain than above	8	yes	no	no	no	no	P-44	A
CASSAGQAYEQYF	12	yes	no	no	no	no	P-44	A
CASSQRTSARDTQYF	7	yes	no	no	no	no	P-44	A
CASSYSRTGDQPQHF	18	yes	no	no	yes	no	P-46	C
CASSNSVSYEQYF	10	yes	no	no	no	no	P-46	C
CASSGSRLASYNEQFF	7	yes	no	no	no	no	P-46	C
CASSPPAQNEQFF	12	yes	no	no	yes	no	P-46	C
CASSLGGAVTEAFF	11	yes	no	no	yes	no	P-46	C
CSATSGEGYTF	11	yes	no	no	no	no	P-46	C
CSATSGEGYTF*diff alpha chain than above	6	yes	no	no	no	no	P-46	C
CASSPGEGYLAGYEQYF	10	yes	no	no	yes	no	P-46	C
CASSMWVPSNQPQHF	7	yes	no	no	no	no	P-46	C
CASSQYRVIEQYF	6	yes	no	no	no	no	P-46	C
CASSSPWTGEPTGELFF	8	yes	no	no	no	no	P-46	C
CASSQFDVGRYSNQPQHF	6	yes	no	no	yes	no	P-46	C
CASSSDQDRVNYGYTF	8	yes	no	no	yes	no	P-46	C
CASSPGVAGGRAYEQYF	14	yes	no	no	yes	no	P-46	C
CASSLSWGLNTEAFF	7	yes	no	no	no	no	P-42	A
CSVELAGSYEQYF	12	yes	no	no	no	no	P-42	A
CASSLRRGGVDEQFF	6	yes	no	no	no	no	P-42	A
CASSLELVETQYF	9	yes	no	no	no	no	P-42	A
CASSQEVIGETQYF	20	yes	no	no	no	no	P-42	A
CSARDRRNTGELFF	6	yes	no	no	no	no	P-42	A
