# Supplementary material for: CD137 agonism enhances anti-PD1 induced activation of expanded CD8+ T cell clones in a neoadjuvant pancreatic cancer clinical trial
Source: iScience. 2024 Dec 10;28(1):111569. doi: 10.1016/j.isci.2024.111569 (PMC11730579; doi:10.1016/j.isci.2024.111569)
Supplement: Table S5. Patients included in abundant CD8+ T cell Differential Expression Analyses [file mmc6.xlsx]

## Sheet: Table S5
Table S5: Patients included in abundant CD8+ T cell Differential Expression Analyses
Related to Figures 3F-H
Patient	Arm	Number of cells
P-44	A	90
P-2	A	45
P-42	A	80
P-24	B	7
P-32	B	164
P-17	B	4
P-3	B	11
P-25	C	10
P-23	C	36
P-46	C	202
P-40	C	685
	TOTAL CELLS:	1334
