# Supplementary material for: CD137 agonism enhances anti-PD1 induced activation of expanded CD8+ T cell clones in a neoadjuvant pancreatic cancer clinical trial
Source: iScience. 2024 Dec 10;28(1):111569. doi: 10.1016/j.isci.2024.111569 (PMC11730579; doi:10.1016/j.isci.2024.111569)
Supplement: Table S6. Clonal and abundant CD8s differentially expressed genes [file mmc7.xlsx]

## Sheet: Table S6
Table S6: Clonal and Abundant CD8s differentially expressed genes
Arms A versus B						positive log2FC = enriched in A, negative log2FC = enriched in B
Gene	p_val	avg_log2FC	pct.1	pct.2	p_val_adj	log2FC = log2 fold change
TRAV5	1.58e-47	-2.75061	0	0.575	4.17e-43	p_val_adj is bonferroni adjusted p-value
CXCL13	1.54e-43	-3.37671	0.023	0.624	4.08e-39
IL7R	1.97e-33	3.42802	0.484	0.011	5.21e-29
TRBV7-9	2.14e-33	-1.99991	0.153	0.742	5.65e-29
CTSW	1.19e-31	-2.0082	0.372	0.828	3.14e-27
HLA-C	8.32e-30	1.32976	0.902	0.774	2.2e-25
PHLDA1	4.55e-28	-2.02087	0.102	0.618	1.2e-23
TIGIT	1.27e-25	-1.72344	0.14	0.645	3.35e-21
RBPJ	2.88e-25	-2.13026	0.074	0.527	7.62e-21
TNFRSF18	3.19e-25	-2.11972	0.023	0.43	8.42e-21
CSF1	3.82e-25	-2.22949	0.009	0.387	1.01e-20
KIR2DL4	9.12e-23	-1.8414	0.005	0.333	2.41e-18
CTLA4	9.82e-23	-2.10467	0.056	0.468	2.59e-18
PLPP1	5.2e-22	-1.83688	0.009	0.344	1.37e-17
LAG3	1.28e-21	-1.96875	0.112	0.554	3.37e-17
ENTPD1	1.48e-21	-1.9594	0.019	0.371	3.91e-17
LAYN	9.31e-21	-1.8817	0.009	0.328	2.46e-16
RGS2	1.82e-19	-1.7902	0.112	0.522	4.81e-15
KRT86	6.87e-18	-2.16663	0.033	0.36	1.81e-13
CTSD	1.65e-17	-1.36212	0.191	0.613	4.37e-13
GZMK	5.77e-17	2.63697	0.242	0	1.52e-12
DUSP4	1.36e-16	-1.24364	0.302	0.715	3.59e-12
ADGRG1	3.34e-16	-1.37201	0.047	0.36	8.83e-12
ZFP36	1.04e-15	1.1314	0.814	0.661	2.75e-11
CCND2	1.99e-15	-1.44215	0.13	0.5	5.27e-11
HSPA1A	9.37e-15	-2.13889	0.093	0.43	2.47e-10
TPI1	9.82e-15	-1.07619	0.335	0.726	2.59e-10
LINC01480	2.59e-14	-1.28341	0	0.194	6.85e-10
PTMS	3.86e-14	-1.24092	0.056	0.355	1.02e-09
BST2	3.92e-14	-1.37879	0.135	0.489	1.04e-09
RHOB	4.22e-14	-1.28274	0.051	0.344	1.12e-09
ALOX5AP	1.83e-13	-1.10757	0.34	0.71	4.84e-09
FTH1	3.48e-13	0.926791	0.949	0.914	9.2e-09
TRBV23-1	3.79e-13	-1.19526	0	0.177	1e-08
PARK7	4.49e-13	-0.834804	0.228	0.581	1.19e-08
LSP1	5.12e-13	-1.06285	0.395	0.747	1.35e-08
LAT2	6.09e-13	-1.24708	0.005	0.21	1.61e-08
KLRB1	1.28e-12	-1.13641	0.256	0.618	3.38e-08
TPT1	1.33e-12	0.74062	0.953	0.903	3.52e-08
ACP5	2.06e-12	-1.24569	0.042	0.301	5.44e-08
PABPC1	2.68e-12	0.820266	0.595	0.565	7.07e-08
HOPX	2.71e-12	-1.29874	0.233	0.581	7.15e-08
LRRN3	3.46e-12	-1.15175	0.005	0.199	9.14e-08
HLA-B	3.89e-12	0.616577	0.977	0.978	1.03e-07
UBE2F	4.66e-12	-1.31413	0.051	0.317	1.23e-07
CTNNB1	6.25e-12	-1.52472	0.023	0.253	1.65e-07
ZFP36L2	1.21e-11	0.799919	0.847	0.753	3.19e-07
APOC2	1.29e-11	-1.10203	0	0.156	3.41e-07
CARD16	1.7e-11	-1.01075	0.126	0.425	4.49e-07
TOX	2.11e-11	-1.08596	0.047	0.296	5.59e-07
GATA3	2.34e-11	-1.27733	0.121	0.425	6.18e-07
SARAF	4.74e-11	0.797579	0.833	0.731	1.25e-06
TNFRSF9	5.41e-11	-1.17393	0.019	0.226	1.43e-06
KLRC1	6.11e-11	-1.21126	0.135	0.435	1.61e-06
TUBA4A	6.24e-11	1.46372	0.442	0.269	1.65e-06
IGFLR1	9.19e-11	-1.08764	0.084	0.355	2.43e-06
CD63	1.88e-10	-0.970981	0.27	0.597	4.95e-06
LINC01943	2.21e-10	-1.13478	0.005	0.172	5.83e-06
SNX9	3.53e-10	-1.34824	0.112	0.376	9.32e-06
ETV1	4.18e-10	-0.858485	0	0.134	1.1e-05
IVNS1ABP	4.36e-10	-1.14127	0.167	0.468	1.15e-05
SIRPG	5.85e-10	-1.08116	0.065	0.306	1.55e-05
CCL4	6.2e-10	2.20247	0.437	0.242	1.64e-05
HSPA1B	8.04e-10	-2.20821	0.056	0.285	2.12e-05
LBH	8.15e-10	-1.1483	0.065	0.306	2.15e-05
IL2RB	1.04e-09	-1.07883	0.13	0.409	2.76e-05
GAPDH	1.43e-09	-0.667952	0.865	0.952	3.77e-05
SUMO2	1.43e-09	-0.652525	0.405	0.715	3.78e-05
RALA	1.91e-09	-1.07604	0.074	0.317	5.05e-05
GNLY	1.93e-09	1.60923	0.433	0.204	5.09e-05
FAM177A1	2.52e-09	1.25769	0.381	0.204	6.65e-05
CXCR4	2.58e-09	0.906148	0.735	0.538	6.8e-05
EEF1B2	2.66e-09	0.419281	0.614	0.699	7.02e-05
H3F3A	2.68e-09	0.572408	0.6	0.624	7.07e-05
CBLB	2.86e-09	-0.887033	0.158	0.435	7.57e-05
CLECL1	3.09e-09	-0.826954	0.014	0.177	8.17e-05
SRGAP3	3.18e-09	-1.00333	0.023	0.204	8.39e-05
APOBEC3C	4.47e-09	-0.956052	0.051	0.258	0.00011818
FKBP4	5.7e-09	-0.985024	0.009	0.167	0.00015061
BAG3	5.78e-09	-1.3699	0.019	0.194	0.00015274
FAM3C	6.65e-09	-1.15411	0.056	0.274	0.00017552
SEC11A	7.04e-09	-0.962847	0.079	0.312	0.00018592
TRAF3IP3	7.34e-09	-0.990266	0.014	0.177	0.00019399
TSPO	7.45e-09	-0.582727	0.177	0.43	0.00019668
PRDM1	7.57e-09	-1.39939	0.033	0.226	0.00020005
NCF4	1.06e-08	-0.994023	0.019	0.188	0.00027946
XCL2	1.06e-08	1.46066	0.121	0	0.00027953
COMMD7	1.06e-08	-0.996505	0.07	0.29	0.00028034
DOK2	1.26e-08	-0.857618	0.102	0.339	0.00033274
NDFIP2	1.31e-08	-1.08696	0.056	0.269	0.00034525
HMGN3	1.48e-08	-0.964773	0.112	0.36	0.00039098
AHSA1	1.59e-08	-1.0371	0.028	0.21	0.00041906
CD9	1.62e-08	-1.1461	0.033	0.22	0.00042659
LEPROTL1	1.68e-08	0.901508	0.591	0.457	0.00044319
ITGA4	1.74e-08	-1.36817	0.135	0.392	0.00046003
ISG20	1.76e-08	0.750197	0.521	0.441	0.00046384
ENO1	1.98e-08	-0.577772	0.228	0.484	0.00052269
PPY	2.13e-08	1.36129	0.116	0	0.00056198
TRAV17	2.13e-08	1.65224	0.116	0	0.00056198
REX1BD	2.34e-08	-0.333364	0.163	0.349	0.00061842
TRBC1	2.34e-08	-0.553085	0.084	0.28	0.00061922
AKIRIN2	2.39e-08	-0.793212	0.112	0.344	0.00063124
NDUFS5	2.52e-08	0.552395	0.544	0.538	0.00066464
HSPB1	2.84e-08	-1.05893	0.158	0.419	0.0007498
ECI2	3.23e-08	-0.488667	0.023	0.156	0.000854
TMSB10	3.35e-08	0.665417	0.912	0.919	0.00088412
YWHAZ	3.47e-08	0.665753	0.647	0.608	0.00091787
PKM	3.92e-08	-1.06027	0.163	0.425	0.00103548
IFI6	4.78e-08	-0.518811	0.153	0.382	0.00126138
NELL2	6.85e-08	-0.980778	0.065	0.269	0.0018093
SRI	1.04e-07	-0.750691	0.121	0.349	0.00274651
ATP5MC2	1.06e-07	-0.289986	0.465	0.715	0.00278973
IFITM1	1.08e-07	0.905056	0.767	0.64	0.00284271
AKAP5	1.13e-07	-1.19687	0.009	0.145	0.00298947
PSMB8	1.17e-07	-0.764172	0.2	0.462	0.00310258
HMGN1	1.58e-07	-0.282297	0.237	0.446	0.00418614
CLIC1	1.61e-07	-0.485577	0.437	0.704	0.00426412
FOS	1.66e-07	1.09756	0.549	0.425	0.00437215
ATP5MPL	1.72e-07	0.265641	0.251	0.344	0.00453184
LDHA	1.77e-07	0.68833	0.623	0.543	0.00468422
CKLF	1.97e-07	0.589814	0.316	0.355	0.00520368
JAML	1.98e-07	-1.10194	0.056	0.247	0.00522264
SAMSN1	2.09e-07	-0.95458	0.279	0.548	0.00551598
ARPC2	2.26e-07	-0.634378	0.474	0.742	0.00595813
NDUFB2	2.37e-07	0.48924	0.326	0.355	0.00625762
LY6E	2.39e-07	-0.453926	0.363	0.629	0.00631314
HSPA6	2.45e-07	-1.57012	0.005	0.124	0.00648189
ARL3	2.58e-07	-0.670349	0.005	0.124	0.00680378
TMSB4X	2.67e-07	0.552488	1	0.978	0.00706304
SEM1	2.88e-07	-0.380817	0.214	0.43	0.00761011
SYNGR2	2.98e-07	-0.857385	0.116	0.339	0.00788032
COX7A2	3.08e-07	0.374685	0.433	0.484	0.00813508
RACK1	3.24e-07	0.353486	0.781	0.839	0.00856302
PTTG1	3.55e-07	-0.687292	0.07	0.253	0.00938285
ITGB1	3.58e-07	-0.852605	0.126	0.349	0.00945571
ARF4	3.73e-07	1.13647	0.27	0.129	0.00986535
AC243829.4	4.3e-07	-1.04747	0.014	0.151	0.0113712
ARPC4	4.31e-07	-0.522861	0.135	0.333	0.0113936
NOP10	4.46e-07	-0.294308	0.195	0.382	0.0117895
SRSF2	4.66e-07	0.752951	0.405	0.36	0.0123013
CD2BP2	4.73e-07	-0.896972	0.037	0.204	0.0124924
TMEM59	4.91e-07	-0.499251	0.2	0.414	0.0129658
CXCR6	5.03e-07	-0.662327	0.116	0.317	0.0132805
SQSTM1	5.1e-07	-0.709825	0.2	0.441	0.0134663
CD82	5.28e-07	-0.925248	0.07	0.263	0.0139355
ZFAND2A	5.36e-07	-0.611144	0.047	0.199	0.014161
ZYX	5.63e-07	-0.339423	0.149	0.323	0.0148697
PDIA6	5.81e-07	-0.984507	0.126	0.349	0.0153411
WDR83OS	6.15e-07	-0.657767	0.186	0.419	0.0162483
CCDC85B	6.63e-07	-0.304938	0.209	0.409	0.0175083
ZNF282	6.72e-07	-0.992126	0.009	0.134	0.0177405
ITM2A	7.18e-07	-0.578109	0.302	0.559	0.0189755
TNFSF10	7.75e-07	-0.673613	0.037	0.188	0.0204785
ATP5F1B	7.77e-07	-0.788232	0.191	0.43	0.020519
PSMB9	7.77e-07	-0.804665	0.247	0.5	0.0205351
NDUFS8	7.84e-07	-0.250061	0.135	0.29	0.0207133
NBL1	8.16e-07	-0.964697	0.042	0.21	0.0215509
RALY	8.8e-07	-0.361939	0.144	0.328	0.0232436
PRELID1	9.6e-07	-0.440424	0.13	0.323	0.0253697
SUB1	1.01e-06	0.606331	0.521	0.462	0.0267751
UBL5	1.13e-06	-0.341587	0.344	0.57	0.0298675
LYST	1.16e-06	-0.832754	0.116	0.323	0.0306962
TC2N	1.17e-06	0.97639	0.121	0.005	0.0308321
VPS28	1.17e-06	-0.577598	0.167	0.382	0.0309578
FKBP1A	1.2e-06	-0.838208	0.2	0.441	0.0317695
HMGN2	1.31e-06	-0.522262	0.27	0.5	0.0345491
CLEC2D	1.33e-06	-0.872201	0.172	0.403	0.035253
HAVCR2	1.59e-06	-0.966202	0.028	0.172	0.0420413
CNBP	1.6e-06	-0.433309	0.33	0.554	0.0422018
RNASEK	1.61e-06	-0.321223	0.414	0.651	0.0424531
S100A11	1.75e-06	-0.291595	0.358	0.581	0.046179
CD55	1.79e-06	1.21611	0.279	0.102	0.0472255
CSNK2B	1.89e-06	-0.405927	0.209	0.403	0.0500111
SAP18	1.94e-06	0.388023	0.358	0.403	0.0513195
PDLIM2	2.4e-06	-0.59181	0.014	0.129	0.0633683
HSPA4	2.49e-06	-0.902114	0.056	0.226	0.0657477
GOLGA8B	2.72e-06	-0.893937	0.051	0.215	0.071976
TNFSF4	2.77e-06	-0.743938	0.005	0.102	0.0731643
RBM8A	2.81e-06	0.285267	0.344	0.425	0.0742915
PIK3R1	2.86e-06	0.879035	0.326	0.118	0.0755983
PPM1G	2.9e-06	-0.666681	0.121	0.317	0.076659
IFI16	2.98e-06	-0.432812	0.163	0.349	0.0786404
SELENOH	3e-06	-0.647124	0.13	0.323	0.0792012
HLA-A	3.2e-06	-0.334565	0.977	0.962	0.0846392
NR3C1	3.48e-06	-0.755794	0.251	0.489	0.0918377
FKBP8	3.51e-06	-0.313067	0.121	0.269	0.0928049
IER2	3.59e-06	0.849925	0.447	0.328	0.0948316
PYCARD	3.63e-06	-0.689295	0.074	0.247	0.0959684
DYNLL1	3.67e-06	-0.605946	0.27	0.511	0.0969084
DDX17	3.69e-06	-0.967019	0.084	0.269	0.0974086
SOD1	3.74e-06	-0.419112	0.363	0.586	0.0989145
ATP5PO	3.82e-06	-0.36059	0.195	0.376	0.101006
KLF2	3.94e-06	1.07173	0.13	0.011	0.104196
INPP5F	3.97e-06	-0.85333	0.005	0.108	0.104923
GDI2	4.23e-06	-0.308371	0.121	0.269	0.111649
RAC1	4.64e-06	-0.621988	0.209	0.43	0.1226
KLRC4	4.86e-06	0.978209	0.177	0.032	0.128447
COX8A	5e-06	-0.282824	0.326	0.538	0.132118
CD44	5.04e-06	0.82589	0.474	0.36	0.133148
TUFM	5.04e-06	-0.414891	0.088	0.237	0.133185
ERLEC1	5.23e-06	-0.615857	0.014	0.129	0.138225
GZMB	5.26e-06	-0.581027	0.535	0.769	0.139062
FOSB	5.27e-06	0.563115	0.298	0.323	0.139133
GADD45B	5.34e-06	0.771747	0.349	0.301	0.141133
HLA-DPA1	6.43e-06	-0.295463	0.279	0.468	0.169869
EID1	6.56e-06	-0.394099	0.167	0.344	0.173202
TMED9	6.56e-06	-0.443016	0.116	0.274	0.173308
ECHS1	7.01e-06	-0.706863	0.023	0.151	0.185121
DUSP1	7.03e-06	0.462289	0.498	0.543	0.185713
CBX3	7.24e-06	-0.792306	0.093	0.274	0.191241
EMD	7.49e-06	0.61539	0.293	0.258	0.197948
NUDT5	7.57e-06	-0.59144	0.019	0.14	0.199958
COX6A1	7.61e-06	0.289051	0.474	0.543	0.20089
PDCD1	7.64e-06	-0.698442	0.074	0.237	0.201843
NPM1	7.67e-06	-0.303345	0.535	0.753	0.202509
TLN1	7.8e-06	-1.12474	0.074	0.247	0.206021
VCAM1	7.88e-06	-1.03141	0.023	0.151	0.208142
CLNK	7.96e-06	-0.723101	0.005	0.102	0.210149
SCCPDH	8.19e-06	-0.652077	0.005	0.102	0.216275
SP100	8.56e-06	-0.481745	0.191	0.382	0.226015
GZMM	9.13e-06	0.739851	0.34	0.323	0.241045
RAD21	9.18e-06	-0.57176	0.102	0.269	0.242407
DUSP2	9.23e-06	1.09983	0.465	0.312	0.243853
ETFB	9.36e-06	-0.745108	0.06	0.215	0.24732
APOBEC3G	9.37e-06	-0.789487	0.153	0.36	0.247543
BTG1	9.6e-06	0.556601	0.898	0.876	0.253605
HNRNPA3	9.8e-06	-0.708581	0.279	0.505	0.258897
ATP5MG	9.86e-06	0.254881	0.623	0.699	0.260504
AK2	1.04e-05	-0.780081	0.042	0.188	0.273768
CCL5	1.05e-05	-0.47261	0.93	0.844	0.276365
CDKN2A	1.05e-05	-0.518447	0.042	0.161	0.276819
CAPG	1.05e-05	1.25613	0.205	0.102	0.277802
PTPN22	1.06e-05	0.539169	0.312	0.29	0.27901
TMOD3	1.06e-05	-0.270025	0.051	0.156	0.27908
GNG2	1.07e-05	0.709946	0.386	0.328	0.281928
CALM2	1.08e-05	0.532864	0.516	0.484	0.285158
LDLRAD4	1.09e-05	1.19122	0.312	0.134	0.286824
ACTR3	1.15e-05	-0.943899	0.163	0.371	0.30272
RGS1	1.15e-05	-0.735118	0.465	0.688	0.304782
SNAP47	1.16e-05	-0.77788	0.028	0.156	0.306682
NCOR1	1.18e-05	-0.57035	0.153	0.333	0.311789
PRDX5	1.19e-05	-0.769718	0.177	0.387	0.314462
TMEM219	1.22e-05	-0.277211	0.144	0.296	0.32329
BUB3	1.24e-05	-0.598661	0.153	0.349	0.328329
SIT1	1.26e-05	-0.595996	0.065	0.22	0.333059
DNAJB1	1.31e-05	-1.33604	0.409	0.511	0.347316
TRAV4	1.33e-05	-0.657172	0.019	0.134	0.352299
CACYBP	1.4e-05	-0.924399	0.149	0.349	0.37014
CD164	1.4e-05	-0.678832	0.093	0.263	0.37057
WDR1	1.42e-05	-0.608928	0.121	0.301	0.374157
LMO4	1.54e-05	-0.793434	0.019	0.134	0.406548
ATP5F1A	1.58e-05	-0.573247	0.112	0.274	0.417404
LITAF	1.59e-05	0.67409	0.349	0.339	0.419016
VDAC1	1.61e-05	-0.721967	0.107	0.285	0.426287
IL2RA	1.64e-05	-0.904363	0.014	0.124	0.432514
PRF1	1.66e-05	0.506827	0.302	0.323	0.437666
NKG7	1.67e-05	-0.501121	0.735	0.871	0.44025
DNAJA1	1.67e-05	-0.81196	0.195	0.409	0.441316
FUT8	1.68e-05	-0.730089	0.014	0.124	0.444196
FIS1	1.69e-05	-0.706027	0.13	0.317	0.445325
ROMO1	1.71e-05	0.509431	0.223	0.231	0.452347
SKAP1	1.8e-05	-0.287404	0.13	0.269	0.476575
ATP6V1G1	1.82e-05	0.602194	0.312	0.29	0.48176
S100A6	1.85e-05	0.308158	0.563	0.634	0.489883
HNRNPH2	1.87e-05	-0.838131	0.014	0.124	0.493527
ACTG1	1.87e-05	-0.557939	0.674	0.855	0.494827
CRYBG1	1.98e-05	0.876271	0.144	0.022	0.524115
CYC1	1.99e-05	-0.538465	0.042	0.167	0.526614
U2AF1L5	2.2e-05	-0.431698	0.014	0.108	0.581623
PSMA2	2.21e-05	-0.37408	0.144	0.301	0.582793
XRCC6	2.29e-05	-0.643771	0.144	0.328	0.604747
RUNX2	2.39e-05	-0.909968	0.019	0.129	0.630384
UBE2I	2.45e-05	-0.325104	0.153	0.312	0.645885
ITPR1	2.5e-05	-0.83358	0.037	0.172	0.660353
TRIM69	2.54e-05	-0.505652	0.014	0.113	0.671171
HSPH1	2.62e-05	-1.05319	0.163	0.36	0.692974
TRAF5	2.74e-05	-0.791154	0.033	0.161	0.724291
VAMP8	2.79e-05	-0.262476	0.177	0.333	0.737895
SOX4	2.83e-05	-1.05608	0.019	0.129	0.748439
CHN1	2.97e-05	-0.674076	0.014	0.118	0.784907
CDKN2C	2.99e-05	-0.623436	0.014	0.118	0.790243
EVL	3e-05	-0.797166	0.288	0.511	0.791383
RHOA	3e-05	-0.365798	0.442	0.661	0.791829
WNK1	3.06e-05	-1.0784	0.06	0.21	0.808206
GSTO1	3.07e-05	-0.548006	0.079	0.231	0.809919
CENPX	3.07e-05	-0.734539	0.056	0.204	0.811715
ID3	3.1e-05	-0.754713	0.009	0.108	0.819142
SYNJ2	3.14e-05	-0.751137	0.028	0.151	0.830243
TNFRSF1B	3.15e-05	-0.308246	0.191	0.349	0.83156
ITM2C	3.29e-05	1.13687	0.242	0.102	0.867753
RAB11FIP1	3.31e-05	-0.392036	0.079	0.21	0.874367
RAB7A	3.37e-05	-0.371363	0.088	0.226	0.891079
ERGIC3	3.37e-05	-0.656283	0.093	0.258	0.891135
UQCR10	3.5e-05	-0.40869	0.223	0.409	0.923335
CASP4	3.58e-05	-0.385089	0.065	0.194	0.946271
C17orf49	3.68e-05	-0.54318	0.126	0.29	0.972523
DOCK8	3.74e-05	-0.701167	0.065	0.21	0.989112
TPR	3.75e-05	-0.658967	0.107	0.269	0.990657
DRAP1	3.91e-05	-0.282006	0.279	0.457	1
EEF1A1	3.93e-05	0.371938	0.991	0.968	1
EIF4G2	3.95e-05	-0.256167	0.205	0.349	1
TIMMDC1	3.99e-05	-0.578626	0.019	0.124	1
PSAP	4.06e-05	-0.493137	0.107	0.258	1
ITGAE	4.17e-05	-0.463601	0.126	0.28	1
NIPBL	4.2e-05	0.407732	0.149	0.183	1
REL	4.42e-05	0.908894	0.298	0.14	1
HSP90AA1	4.45e-05	-1.11098	0.633	0.763	1
CD27	4.53e-05	-0.274875	0.093	0.226	1
TIMM17B	4.54e-05	-0.638988	0.033	0.156	1
SCAMP2	4.62e-05	-0.262906	0.084	0.194	1
TMEM109	4.68e-05	-0.328424	0.06	0.183	1
CIAO2A	4.75e-05	-0.358241	0.079	0.199	1
TRGV10	4.77e-05	0.880624	0.167	0.038	1
TMEM256	4.78e-05	-0.649618	0.074	0.22	1
ARRB2	4.86e-05	-0.669628	0.088	0.247	1
RAB5IF	4.95e-05	-0.255383	0.153	0.296	1
HNRNPUL1	5.13e-05	0.733204	0.247	0.21	1
PTPN6	5.36e-05	-0.661868	0.042	0.167	1
SELENOW	5.44e-05	-0.522172	0.144	0.312	1
SSBP1	5.54e-05	-0.487578	0.079	0.215	1
CD48	5.62e-05	0.697626	0.298	0.242	1
DYNLRB1	5.72e-05	-0.327332	0.112	0.247	1
LCP2	5.72e-05	-0.400054	0.163	0.323	1
GABARAP	5.82e-05	-0.47831	0.316	0.527	1
KLF6	5.91e-05	0.321018	0.553	0.613	1
ICOS	6.01e-05	-0.521364	0.116	0.28	1
RBM3	6.32e-05	0.642109	0.386	0.339	1
CDK2AP2	6.4e-05	-0.554149	0.102	0.253	1
CYBC1	6.43e-05	-0.415384	0.037	0.145	1
ANKRD12	6.43e-05	-0.934533	0.116	0.29	1
IQGAP1	6.49e-05	-0.861032	0.186	0.382	1
SMIM29	6.88e-05	-0.496159	0.033	0.145	1
PHYKPL	6.89e-05	-0.746612	0.033	0.151	1
GPR65	6.9e-05	0.382676	0.177	0.22	1
PGAM1	7.13e-05	-0.642708	0.298	0.511	1
LMNA	7.25e-05	1.06433	0.256	0.124	1
CXCR3	7.53e-05	1.17296	0.163	0.081	1
YPEL5	8.02e-05	0.474158	0.577	0.548	1
GOLIM4	8.09e-05	-0.842943	0.019	0.124	1
GEM	8.15e-05	-0.761603	0.019	0.124	1
RAC2	8.48e-05	-0.286335	0.381	0.575	1
GNG5	8.59e-05	-0.273207	0.279	0.446	1
CHST12	8.88e-05	-0.414141	0.121	0.269	1
PIM1	9.14e-05	-0.634878	0.06	0.199	1
ATP5F1D	9.17e-05	0.400317	0.34	0.36	1
COX6B1	9.22e-05	-0.309033	0.344	0.522	1
DDIT4	9.54e-05	0.487448	0.372	0.392	1
ZNF706	9.61e-05	-0.273413	0.121	0.258	1
BTN3A2	9.67e-05	-0.820291	0.056	0.194	1
ZFAND2B	9.78e-05	-0.293851	0.037	0.129	1
COX5A	9.87e-05	-0.590346	0.228	0.425	1
ARL6IP4	9.94e-05	-0.309348	0.214	0.371	1
PRNP	0.0001001	-0.509741	0.112	0.263	1
UBA52	0.00010143	0.410022	0.865	0.812	1
PERP	0.00010165	0.939412	0.102	0.011	1
SCAND1	0.00010228	-0.418078	0.172	0.339	1
TMEM35B	0.00010317	-0.521972	0.06	0.183	1
BRK1	0.00010381	-0.353893	0.177	0.333	1
KRT10	0.00011075	-0.341906	0.172	0.328	1
PTPRCAP	0.00011152	-0.448726	0.614	0.806	1
PPM1M	0.00011847	-0.470641	0.023	0.118	1
ATP5PF	0.00012136	-0.381819	0.167	0.323	1
FERMT3	0.00012203	-0.373046	0.047	0.151	1
TUBA1A	0.0001227	-0.457227	0.237	0.425	1
TXN2	0.00012453	-0.708265	0.028	0.14	1
RBCK1	0.00012551	-0.480899	0.084	0.215	1
ISCA1	0.00013067	0.728837	0.228	0.151	1
HSPA9	0.00013074	-0.73967	0.126	0.29	1
PRKAR1A	0.00013178	-0.746525	0.107	0.269	1
FDPS	0.00013369	-0.574294	0.037	0.156	1
NONO	0.00013401	-0.711723	0.084	0.231	1
HSPA8	0.00013448	-0.460932	0.516	0.72	1
PLAAT3	0.00013514	-0.634078	0.065	0.199	1
CCT6A	0.00013552	-0.270489	0.121	0.247	1
TRAV38-2DV8	0.00013568	1.18849	0.116	0.016	1
TAGLN2	0.00013641	0.318851	0.521	0.591	1
OAZ1	0.0001405	0.35007	0.605	0.613	1
CLEC2B	0.00014093	-0.466937	0.349	0.548	1
PFN1	0.00014122	-0.44246	0.791	0.855	1
TMX4	0.00014374	-0.639677	0.121	0.285	1
OXNAD1	0.00014409	0.299897	0.149	0.188	1
GMDS	0.00014591	-0.776398	0.019	0.118	1
BCL2L11	0.0001468	-0.747728	0.019	0.118	1
SNHG7	0.00014854	-0.434495	0.074	0.199	1
SIPA1L1	0.00015111	-0.62025	0.019	0.118	1
NAMPT	0.00015161	-0.309353	0.07	0.183	1
LSM2	0.00015432	-0.835512	0.093	0.247	1
CHMP5	0.00015563	-0.54785	0.028	0.134	1
OLA1	0.00015609	-0.484994	0.042	0.145	1
CCL4L2	0.00015636	1.9465	0.112	0.054	1
ZNF106	0.00015642	-0.343789	0.019	0.102	1
PCED1B	0.00016108	-0.717872	0.037	0.156	1
DUSP23	0.00016774	-0.446401	0.023	0.118	1
SPCS2	0.0001689	-0.49854	0.13	0.285	1
RASSF1	0.00017027	-0.516091	0.051	0.167	1
ANP32A	0.00017041	-0.434362	0.084	0.204	1
PIGT	0.00017192	-0.87733	0.056	0.188	1
CALM3	0.00017681	-0.444908	0.191	0.355	1
FDFT1	0.00017761	-0.344624	0.056	0.161	1
USP47	0.00017896	-0.503219	0.047	0.156	1
TESC	0.0001811	-0.59267	0.028	0.134	1
APOL6	0.00018365	-0.55499	0.047	0.161	1
KDM2A	0.00018647	-0.597446	0.047	0.156	1
IDS	0.00018816	0.404538	0.316	0.323	1
DUSP10	0.00018817	-0.695971	0.047	0.167	1
LCK	0.00019049	-0.629461	0.288	0.489	1
BHLHE40	0.00019581	-0.53697	0.144	0.296	1
TMEM179B	0.00019622	-0.406936	0.107	0.242	1
ARID5B	0.00019897	-0.833715	0.126	0.29	1
CDK6	0.00019931	-0.599523	0.037	0.151	1
SELPLG	0.00020513	0.551763	0.214	0.199	1
SLF1	0.00020693	-0.499199	0.033	0.134	1
DEK	0.00020763	-0.466309	0.163	0.328	1
COPE	0.0002081	-0.300193	0.205	0.366	1
SEC61B	0.00020925	0.252277	0.312	0.371	1
ITGB7	0.00021114	-0.283308	0.084	0.194	1
ZFP36L1	0.00021381	-0.756533	0.251	0.441	1
JUND	0.00022794	0.675816	0.284	0.247	1
HNRNPH3	0.00022827	-0.339418	0.074	0.188	1
SYTL3	0.00023142	0.597551	0.423	0.376	1
ATP10D	0.00023711	-0.306611	0.037	0.124	1
NUDT21	0.00023834	-0.397414	0.116	0.258	1
SPCS1	0.00023905	-0.324534	0.247	0.409	1
CLSTN3	0.00023982	-0.670538	0.023	0.118	1
TXNL1	0.00024369	-0.398215	0.07	0.188	1
ARPC1B	0.00024828	-0.325717	0.312	0.489	1
DNPH1	0.00024901	-0.28023	0.047	0.14	1
EZR	0.00025015	0.481445	0.488	0.446	1
CCT3	0.00025154	-0.424829	0.084	0.204	1
HM13	0.00025496	-0.321373	0.107	0.226	1
ZC3HAV1	0.00025684	-0.292603	0.144	0.274	1
PRKAR1B	0.00026011	-0.498468	0.014	0.102	1
PPP1R12A	0.00026086	-0.739743	0.074	0.21	1
APP	0.00026424	-0.729729	0.023	0.124	1
NDUFC2	0.00026552	-0.367494	0.2	0.36	1
EMP3	0.00027326	0.631653	0.284	0.274	1
CTNNA1	0.000291	-0.668398	0.014	0.102	1
C5orf56	0.00029249	-0.432619	0.028	0.124	1
PPDPF	0.00029342	-0.319602	0.637	0.812	1
GPI	0.0002935	-0.298747	0.149	0.29	1
SERBP1	0.00029358	-0.731448	0.205	0.387	1
AGPAT2	0.00029582	-0.662972	0.014	0.102	1
SRSF3	0.00029737	0.581793	0.326	0.296	1
RANBP1	0.00029851	-0.429196	0.088	0.22	1
CITED2	0.00030546	0.255846	0.233	0.301	1
NFATC3	0.00031032	-0.80297	0.028	0.129	1
RPA2	0.00031612	-0.540392	0.023	0.118	1
C12orf75	0.0003392	0.405493	0.181	0.199	1
LRP10	0.00034309	-0.614755	0.037	0.145	1
TRAC	0.00036301	-0.290937	0.144	0.274	1
FKBP11	0.00037482	0.800495	0.237	0.14	1
FABP5	0.00037489	-0.713552	0.116	0.269	1
PIN1	0.0003772	-0.430274	0.102	0.237	1
STAT4	0.00038278	0.461549	0.158	0.151	1
NDUFV2	0.00039116	-0.810941	0.181	0.355	1
DGUOK	0.0004057	-0.580831	0.098	0.237	1
CD53	0.00040957	0.304803	0.326	0.36	1
DARS	0.00041735	-0.285685	0.088	0.188	1
ARHGEF6	0.00042075	-0.843932	0.028	0.129	1
COPS6	0.00043455	-0.434272	0.056	0.161	1
CNPY2	0.00044348	-0.580942	0.042	0.151	1
SEPTIN2	0.00045711	-0.450243	0.084	0.21	1
NAPA	0.00046495	-0.264492	0.126	0.237	1
AZIN1	0.000475	-0.867868	0.047	0.161	1
EIF5	0.00048274	-0.282714	0.274	0.43	1
NAP1L4	0.0004921	-0.673101	0.126	0.28	1
SLAMF1	0.0005052	-0.463672	0.028	0.113	1
STAM	0.00050541	-0.853707	0.037	0.145	1
PJA2	0.00050683	-0.416546	0.037	0.129	1
HIKESHI	0.00050723	-0.298442	0.06	0.156	1
RPA3	0.00051443	-0.276255	0.098	0.21	1
LAIR2	0.0005196	-0.782532	0.023	0.118	1
PSMB6	0.00051984	-0.315539	0.195	0.344	1
WAS	0.00052529	-0.253513	0.112	0.215	1
SNHG6	0.00053651	0.439039	0.349	0.333	1
SELENOK	0.00056486	0.348463	0.451	0.452	1
SMS	0.00057259	-0.787496	0.033	0.134	1
SCPEP1	0.00057343	-0.494924	0.023	0.113	1
ATF4	0.00057659	-0.363831	0.079	0.194	1
POLR2G	0.0005774	-0.400323	0.088	0.21	1
PPP2R1A	0.00060603	-0.40425	0.079	0.194	1
PRPF8	0.00060842	-0.694501	0.06	0.183	1
UGP2	0.00061009	-0.722873	0.056	0.172	1
TOMM5	0.00061424	0.420302	0.302	0.328	1
PEF1	0.00062056	-0.321789	0.033	0.118	1
BCL11B	0.0006379	0.990603	0.186	0.086	1
SKA2	0.00064062	-0.393155	0.023	0.102	1
DUSP16	0.00065031	-0.405539	0.037	0.129	1
SNHG17	0.00065106	-0.413213	0.042	0.14	1
HNRNPA2B1	0.00065174	-0.501356	0.428	0.613	1
CUEDC2	0.00066042	-0.320905	0.028	0.108	1
SRSF11	0.00067522	-0.250575	0.14	0.263	1
BATF	0.00067654	-0.458162	0.116	0.258	1
SKIL	0.00067795	0.937997	0.172	0.059	1
CTSC	0.00068481	-0.592934	0.219	0.387	1
YEATS4	0.00069875	-0.39987	0.037	0.129	1
CSK	0.00070997	-0.371943	0.037	0.129	1
BLOC1S1	0.00071006	-0.46936	0.233	0.398	1
B3GAT3	0.00072368	-0.467172	0.037	0.134	1
JTB	0.00072645	-0.280311	0.158	0.285	1
PLSCR1	0.00075077	-0.630817	0.056	0.172	1
CAPZA2	0.00077539	-0.357601	0.088	0.204	1
CHMP4A	0.00077623	-0.454738	0.042	0.145	1
PRDX3	0.00078147	-0.564603	0.047	0.156	1
HLA-DRA	0.00078328	0.282629	0.195	0.263	1
GRINA	0.00078553	-0.37642	0.033	0.118	1
IKZF3	0.00078963	-0.489507	0.079	0.194	1
ANXA6	0.00079947	-0.39759	0.153	0.296	1
RSF1	0.00080335	-0.453913	0.093	0.215	1
WDR82	0.00081741	-0.787473	0.023	0.113	1
DAD1	0.00082604	-0.29298	0.191	0.328	1
SYF2	0.00083069	-0.464128	0.098	0.226	1
TMEM9B	0.00084183	-0.311685	0.079	0.188	1
CMTM6	0.00085266	-0.357073	0.116	0.242	1
NDUFS7	0.00085368	-0.311729	0.135	0.242	1
CEBPB	0.00086953	-0.277497	0.102	0.204	1
WBP2	0.00087753	-0.602084	0.056	0.172	1
RHOC	0.00088806	-0.368886	0.172	0.317	1
GOLGA8A	0.0008922	-0.538523	0.019	0.102	1
BTG3	0.00089579	-0.453648	0.084	0.199	1
GTF3C6	0.00089844	-0.310167	0.088	0.194	1
CD7	0.00090108	-0.353309	0.679	0.839	1
TGFB1	0.00090568	0.853345	0.209	0.102	1
TAF7	0.00091031	-0.269218	0.126	0.231	1
UBE2B	0.00091512	0.528523	0.302	0.263	1
ATP5PD	0.00091764	-0.297686	0.191	0.333	1
GRB2	0.00092456	-0.63676	0.088	0.22	1
ANAPC11	0.00092752	-0.386382	0.144	0.274	1
DDX3X	0.00093645	0.594971	0.279	0.226	1
PIN4	0.00094411	-0.501339	0.019	0.102	1
NOB1	0.00095745	-0.672727	0.028	0.113	1
RHBDD2	0.00095747	-0.421398	0.153	0.296	1
EIF2AK1	0.00096097	-0.616914	0.023	0.113	1
BOD1L1	0.00096852	-0.985262	0.023	0.102	1
KCNAB2	0.00097751	-0.621383	0.042	0.14	1
CCDC115	0.00098246	-0.388333	0.037	0.134	1
GLUL	0.00098584	0.883923	0.121	0.054	1
KIF5B	0.00098724	-0.546018	0.116	0.253	1
IMP3	0.00100059	-0.374396	0.121	0.242	1
NAB1	0.00101695	-0.751487	0.019	0.102	1
SFPQ	0.00102182	-0.252695	0.2	0.323	1
ZFAS1	0.00103189	0.559673	0.363	0.317	1
SNHG5	0.00104046	0.826591	0.242	0.129	1
GUK1	0.00104744	0.327726	0.395	0.441	1
TXNDC15	0.00106252	-0.415415	0.033	0.124	1
OPTN	0.00107519	-0.658488	0.098	0.231	1
KDELR2	0.00108371	-0.437797	0.074	0.188	1
SIVA1	0.00108975	-0.290006	0.14	0.258	1
SSR2	0.00111616	-0.577674	0.251	0.425	1
SLC25A6	0.00111731	0.516454	0.34	0.301	1
VIM	0.00112368	0.37021	0.791	0.855	1
STARD3	0.00113978	-0.468158	0.028	0.113	1
NME2	0.00115097	-0.26104	0.233	0.371	1
UQCC3	0.00117521	-0.335922	0.023	0.102	1
RBBP4	0.00117985	-0.329279	0.088	0.194	1
PTGES3	0.00118059	-0.362756	0.265	0.425	1
IFI35	0.00118791	-0.531994	0.028	0.118	1
CD3G	0.00119817	0.346813	0.428	0.446	1
CD47	0.00121922	0.446141	0.195	0.177	1
S100A10	0.00124552	0.357272	0.512	0.532	1
TRA2A	0.00128427	-0.565924	0.065	0.177	1
SDHA	0.00128843	-0.666985	0.056	0.167	1
CRIP1	0.00131557	0.51014	0.847	0.817	1
ST13	0.00132551	-0.612153	0.177	0.333	1
AKR1B1	0.0013468	-0.340537	0.047	0.14	1
TOMM7	0.00138255	0.355213	0.637	0.586	1
STX8	0.00138625	-0.305723	0.051	0.14	1
STIP1	0.00140288	-0.820632	0.074	0.194	1
SEC61G	0.00140526	0.634366	0.326	0.269	1
FASLG	0.00144992	-0.529864	0.028	0.113	1
EWSR1	0.00151338	-0.465328	0.135	0.269	1
ACTB	0.0015176	-0.426829	0.977	0.973	1
ADD1	0.00152566	-0.70069	0.033	0.124	1
TCEA1	0.00155336	-0.26959	0.158	0.28	1
COPZ1	0.00155351	-0.59869	0.042	0.14	1
PIK3IP1	0.00156522	-0.328981	0.14	0.258	1
JMJD6	0.00157818	0.555998	0.158	0.134	1
FLNA	0.00162597	-0.519279	0.112	0.237	1
POLR2J	0.00162935	-0.254729	0.102	0.204	1
PSMF1	0.00164415	-0.355239	0.074	0.172	1
SERPINB9	0.00168236	0.755587	0.177	0.086	1
TCP1	0.00168434	-0.494167	0.06	0.167	1
PDCD4	0.00170096	0.743278	0.298	0.167	1
ATP5F1E	0.00170222	0.285994	0.749	0.78	1
NFKBIA	0.00171904	0.68031	0.293	0.231	1
NDUFA7	0.00174039	-0.335893	0.088	0.194	1
HNRNPA0	0.0017447	-0.272377	0.214	0.339	1
UBASH3B	0.0017554	-0.606539	0.023	0.108	1
CD69	0.0017587	0.340078	0.349	0.392	1
SSH1	0.00176216	-0.644841	0.023	0.108	1
CDC42	0.00178255	0.46788	0.312	0.306	1
CALM1	0.00179988	0.43595	0.805	0.763	1
AP2S1	0.00180326	-0.367144	0.084	0.194	1
JPT1	0.00181386	0.569852	0.191	0.167	1
SRP9	0.00182433	-0.435823	0.144	0.274	1
DDX5	0.00187128	-0.299547	0.479	0.624	1
NDUFS6	0.00187525	-0.535968	0.116	0.247	1
SARNP	0.00188624	-0.264813	0.07	0.161	1
UBL7	0.00190547	-0.500412	0.033	0.124	1
HSP90AB1	0.00191004	-0.715014	0.493	0.656	1
RPN2	0.00191161	-0.487496	0.107	0.231	1
SMIM10L1	0.00191777	-0.280804	0.047	0.129	1
CASP1	0.00193008	-0.465635	0.047	0.134	1
RGS10	0.00194413	-0.409522	0.158	0.29	1
RAB11B	0.0019734	-0.443994	0.093	0.204	1
HUWE1	0.00199129	-0.496427	0.047	0.14	1
NGRN	0.00199382	-0.564075	0.051	0.151	1
PSMD8	0.0020031	-0.309681	0.177	0.301	1
GPR183	0.0020136	0.847906	0.163	0.059	1
NUDT14	0.00207056	-0.38045	0.028	0.113	1
ANKRD10	0.00207573	-0.70368	0.033	0.124	1
UXT	0.00211856	0.550659	0.288	0.247	1
EIF2S1	0.00214767	-0.373616	0.033	0.113	1
SERP1	0.0021738	0.264143	0.335	0.371	1
CRIPT	0.00219616	-0.353666	0.028	0.102	1
DYNC1H1	0.00221269	-0.717713	0.093	0.215	1
PTMA	0.00222586	0.323982	0.953	0.941	1
CD99	0.00223489	0.265182	0.502	0.532	1
PNKD	0.00224861	0.28007	0.093	0.113	1
DNAJB2	0.00225976	-0.526974	0.028	0.113	1
STMP1	0.00227091	-0.456541	0.079	0.194	1
NDUFA9	0.00227167	-0.410096	0.065	0.167	1
ISG15	0.00230002	-0.264405	0.195	0.323	1
SNRPD3	0.00231228	-0.391683	0.13	0.258	1
XCL1	0.00233097	1.18882	0.107	0.032	1
LSM6	0.00235368	-0.366039	0.084	0.194	1
AOAH	0.00235802	0.873671	0.14	0.048	1
AURKAIP1	0.00236725	-0.40325	0.116	0.231	1
CMTM3	0.00239818	-0.457496	0.065	0.167	1
UHMK1	0.00240484	-0.450427	0.047	0.14	1
OGA	0.00243702	-0.724893	0.084	0.199	1
LSM1	0.00247021	-0.305172	0.079	0.172	1
PAG1	0.00247375	-0.508906	0.079	0.194	1
CHORDC1	0.0025285	-0.383561	0.056	0.145	1
SPOCK2	0.0025398	0.653596	0.316	0.21	1
TAP1	0.00254353	-0.275345	0.135	0.247	1
SNX17	0.0025521	-0.479405	0.074	0.188	1
PMF1	0.00259221	-0.441951	0.06	0.161	1
ITGB1BP1	0.00259841	-0.375209	0.033	0.113	1
RGS16	0.00260121	-0.598982	0.028	0.113	1
TRBV4-2	0.00260149	0.759041	0.112	0.032	1
RAMAC	0.00261217	-0.410102	0.042	0.134	1
HLA-DMA	0.00261862	-0.267572	0.047	0.124	1
SH3GLB1	0.00265322	-0.303605	0.051	0.129	1
RAP1A	0.00271784	-0.300652	0.14	0.253	1
LASP1	0.00273027	-0.280216	0.042	0.118	1
SLC39A8	0.00274414	-0.526226	0.023	0.102	1
NDUFB5	0.00274863	-0.444345	0.042	0.134	1
SBDS	0.00275519	-0.274655	0.126	0.226	1
CARD19	0.00276555	-0.281681	0.033	0.108	1
PGK1	0.00281089	-0.302799	0.46	0.624	1
JUNB	0.00281375	0.419779	0.66	0.581	1
ICAM3	0.00284114	-0.417868	0.158	0.29	1
IRF3	0.00285274	-0.70148	0.023	0.102	1
ROCK1	0.00288596	-0.394745	0.116	0.231	1
TRPC4AP	0.00289894	-0.577173	0.023	0.102	1
PHTF2	0.00291863	-0.263734	0.047	0.124	1
C15orf61	0.00292593	-0.428195	0.042	0.129	1
CTSB	0.00293747	-0.512092	0.023	0.102	1
SH3BP1	0.00295797	-0.338703	0.042	0.129	1
TMEM14A	0.00297614	-0.414748	0.042	0.129	1
BACH1	0.00299644	-0.683673	0.023	0.102	1
GTF2B	0.00301056	-0.265526	0.112	0.215	1
NDUFS2	0.00308903	-0.339901	0.033	0.108	1
GNPTAB	0.00309904	-0.414318	0.112	0.231	1
ENY2	0.00313896	0.444364	0.2	0.188	1
TMEM173	0.00315454	-0.59795	0.051	0.151	1
NDUFB9	0.00315548	-0.303427	0.177	0.296	1
RNF187	0.00321779	-0.364064	0.074	0.167	1
ITGA1	0.00322552	-0.612535	0.047	0.14	1
STMN1	0.0032428	-0.44361	0.074	0.172	1
RNF19A	0.00327665	-0.43001	0.191	0.323	1
NARF	0.00338983	-0.286296	0.056	0.14	1
DTD1	0.003397	-0.375519	0.028	0.108	1
CAP1	0.00341809	-0.558271	0.191	0.333	1
EIF1	0.00353973	0.31296	0.916	0.919	1
COMMD8	0.00354494	-0.372465	0.051	0.14	1
CHCHD3	0.00358172	-0.288675	0.033	0.108	1
GBP2	0.00361363	-0.578198	0.098	0.215	1
TMEM14C	0.00374763	-0.497009	0.093	0.21	1
SEPTIN6	0.00376075	0.710343	0.247	0.129	1
OCIAD1	0.00376627	-0.365928	0.098	0.204	1
CLIC3	0.00378262	-0.508594	0.088	0.199	1
ASXL2	0.00389858	-0.535818	0.065	0.167	1
RBM42	0.00390287	-0.643545	0.047	0.14	1
ATP5F1C	0.00391824	-0.411892	0.163	0.296	1
EMC7	0.00396239	0.256051	0.135	0.167	1
SUPT3H	0.00396404	-0.395963	0.037	0.118	1
XRCC5	0.0039787	-0.451554	0.14	0.263	1
CDK17	0.004031	0.561345	0.126	0.108	1
VAMP5	0.00411667	-0.284664	0.088	0.183	1
PMPCB	0.00413765	-0.452557	0.047	0.14	1
CCND3	0.00415558	0.283944	0.233	0.258	1
TOB1	0.00417481	0.679112	0.205	0.151	1
GLRX	0.00422475	-0.398449	0.07	0.167	1
RALGAPA1	0.00423405	0.761089	0.163	0.075	1
NBDY	0.00430391	-0.625324	0.098	0.215	1
ATP1B3	0.0043648	0.693093	0.237	0.172	1
SLA	0.00438037	-0.444678	0.167	0.285	1
USP48	0.00444078	-0.693122	0.037	0.124	1
ETNK1	0.00444596	-0.274406	0.074	0.167	1
TOR1AIP1	0.00444874	-0.528031	0.028	0.108	1
BTG2	0.00445857	0.3197	0.209	0.215	1
KDM5B	0.00449025	-0.712133	0.028	0.108	1
ERP44	0.00452608	-0.608834	0.06	0.161	1
KRAS	0.00457408	0.474776	0.116	0.113	1
TMPO	0.00458764	-0.708071	0.06	0.161	1
PSME1	0.0046046	-0.361469	0.437	0.597	1
C1QBP	0.00460786	0.44256	0.13	0.129	1
SEC62	0.00463618	0.328681	0.2	0.215	1
SLC3A2	0.00465718	-0.595095	0.186	0.328	1
CLNS1A	0.00474804	-0.339158	0.042	0.124	1
NDUFA2	0.0047739	-0.365471	0.135	0.247	1
PSMA5	0.00484514	-0.536644	0.07	0.172	1
UQCRB	0.00486797	0.257649	0.558	0.597	1
EIF1AX	0.00487482	0.520015	0.209	0.188	1
POLR1D	0.00498375	-0.395294	0.158	0.285	1
ITGAL	0.00510042	-0.3842	0.037	0.113	1
TPM4	0.00517159	-0.528409	0.135	0.253	1
FUS	0.00518214	0.356681	0.395	0.387	1
PPP3CC	0.00520079	-0.288619	0.07	0.156	1
TAF15	0.00539236	-0.593697	0.107	0.22	1
TMEM106C	0.00547782	-0.388753	0.033	0.108	1
GALM	0.00553233	-0.277038	0.074	0.161	1
DCUN1D5	0.00556776	-0.282691	0.051	0.134	1
TBCA	0.00562439	0.391946	0.158	0.151	1
RWDD1	0.00573513	-0.260242	0.14	0.237	1
ARID5A	0.00591488	0.593245	0.181	0.151	1
NSA2	0.00592989	-0.451348	0.167	0.301	1
CARS	0.00599911	-0.483598	0.033	0.113	1
RHOH	0.00609865	0.259944	0.209	0.242	1
CHMP2A	0.00614872	-0.565245	0.07	0.172	1
SNHG12	0.00618455	0.279797	0.126	0.161	1
NOP53	0.00623689	0.302185	0.288	0.296	1
GZMA	0.00631575	0.447156	0.609	0.559	1
THEMIS	0.00644008	-0.484163	0.074	0.172	1
LSM5	0.00656106	0.435163	0.102	0.102	1
BANF1	0.00660728	-0.571091	0.093	0.204	1
CORO1A	0.00667195	-0.379714	0.456	0.613	1
GDI1	0.00670793	-0.273773	0.033	0.102	1
UBE3A	0.00673706	-0.40913	0.042	0.124	1
SCML4	0.00678703	0.818894	0.126	0.059	1
CFLAR	0.00679008	-0.527333	0.167	0.296	1
LAMTOR1	0.00679788	-0.272207	0.121	0.22	1
PRDM2	0.00681825	-0.736029	0.028	0.102	1
CPNE1	0.00684374	-0.627099	0.074	0.177	1
NGDN	0.00687816	-0.308075	0.079	0.172	1
LUC7L2	0.00690053	-0.679572	0.074	0.177	1
STARD7	0.00692554	0.591902	0.126	0.091	1
RNF125	0.00702185	0.689352	0.191	0.134	1
SLC2A3	0.00709722	0.460327	0.335	0.21	1
CYTH4	0.00715829	-0.306604	0.033	0.102	1
PITHD1	0.00716149	0.268236	0.098	0.129	1
PRRC2C	0.00720481	-0.37704	0.223	0.344	1
H3F3B	0.00728285	0.318794	0.884	0.86	1
APEX1	0.00736673	-0.289584	0.093	0.183	1
TSG101	0.00737851	-0.504443	0.028	0.102	1
PAM	0.00743133	-0.580465	0.028	0.102	1
PEBP1	0.00743195	-0.327431	0.181	0.296	1
NEDD9	0.00743252	-0.564274	0.088	0.194	1
SF3B2	0.00752123	-0.337999	0.223	0.349	1
HLA-DRB5	0.00759308	-0.448589	0.047	0.129	1
NDUFB1	0.00776898	0.496502	0.158	0.134	1
PANK2	0.00778897	-0.419163	0.028	0.102	1
PSMC4	0.00785431	-0.283644	0.047	0.124	1
DCP2	0.0078664	-0.607813	0.037	0.118	1
RAB27A	0.00789774	-0.540399	0.149	0.269	1
HMGB2	0.00790514	-0.303884	0.256	0.387	1
SYAP1	0.00791147	0.417367	0.181	0.183	1
BAZ1A	0.00818557	0.745394	0.181	0.091	1
ACTN4	0.00819418	-0.610675	0.13	0.247	1
RESF1	0.00833064	0.425413	0.186	0.167	1
DECR1	0.00842017	-0.608837	0.051	0.14	1
PELI1	0.00843249	-0.581605	0.051	0.14	1
GGNBP2	0.00859748	-0.421825	0.079	0.177	1
TMEM263	0.00869373	-0.286717	0.047	0.124	1
LRBA	0.00885823	-0.57025	0.056	0.145	1
USP4	0.00887401	-0.534576	0.042	0.124	1
TRAM1	0.00892994	0.614442	0.205	0.102	1
IRF1	0.00894042	-0.343038	0.191	0.306	1
PREB	0.0089723	-0.291711	0.033	0.102	1
ETFA	0.00901388	-0.749609	0.056	0.145	1
DDT	0.00903441	-0.287647	0.037	0.108	1
VCP	0.00909108	-0.343699	0.172	0.296	1
RPP21	0.00910547	0.398255	0.116	0.118	1
UQCRQ	0.00915743	0.281381	0.247	0.258	1
CLPP	0.00929939	0.262411	0.14	0.167	1
FBXW5	0.00964911	-0.482967	0.042	0.124	1
ZNF292	0.00967653	-0.508073	0.056	0.145	1
JOSD2	0.0096896	-0.539196	0.037	0.113	1
TMEM170A	0.00974067	-0.534831	0.065	0.151	1
HLA-DQA1	0.00974107	-0.419131	0.093	0.194	1
NUMA1	0.00994841	-0.420703	0.037	0.113	1
FTL	0.0100085	-0.287591	0.74	0.855	1
UQCRC1	0.0100546	-0.439507	0.07	0.161	1
BLOC1S4	0.0100577	-0.595635	0.033	0.108	1
PHF6	0.0100816	-0.518486	0.033	0.108	1
CD58	0.0101089	-0.291677	0.07	0.145	1
NAA50	0.0101299	0.601244	0.172	0.124	1
ARL4C	0.0102885	0.548324	0.316	0.231	1
FGD3	0.0103216	-0.615517	0.033	0.108	1
HPS1	0.0104557	-0.353288	0.042	0.108	1
YARS	0.0107462	-0.472447	0.07	0.161	1
RBM23	0.0108255	-0.2519	0.051	0.129	1
LGALS1	0.0108612	0.615786	0.358	0.285	1
CD46	0.0108744	-0.318343	0.07	0.151	1
N4BP2L2	0.0108943	0.472156	0.163	0.134	1
EAPP	0.0109576	-0.337548	0.084	0.177	1
ARL6IP1	0.0110404	-0.47194	0.191	0.317	1
SH2D1A	0.0110682	0.347073	0.112	0.129	1
GABARAPL1	0.0111465	0.595048	0.256	0.215	1
NUCKS1	0.0112064	-0.571883	0.047	0.129	1
CCT7	0.0112078	-0.468887	0.093	0.188	1
RNF114	0.0112923	-0.49178	0.088	0.188	1
UFD1	0.0113575	-0.378105	0.047	0.124	1
TSPAN14	0.011388	-0.506693	0.047	0.129	1
PPP2R5C	0.0114135	0.612853	0.163	0.108	1
NSD3	0.011487	-0.324538	0.14	0.247	1
OST4	0.0115005	0.273736	0.512	0.532	1
HSPE1	0.0115418	-0.549438	0.363	0.511	1
YWHAH	0.0115821	-0.494598	0.06	0.151	1
HDLBP	0.0115949	-0.408857	0.051	0.129	1
NDUFA10	0.011624	-0.558658	0.06	0.151	1
SPTAN1	0.0116359	-0.761838	0.06	0.151	1
PTGER4	0.0116512	0.648816	0.205	0.124	1
PSMC5	0.0117953	-0.554143	0.065	0.156	1
ARHGAP30	0.0118353	-0.389021	0.042	0.118	1
VPS13C	0.0121064	-0.499434	0.079	0.172	1
SECISBP2L	0.0123681	-0.284956	0.07	0.151	1
CDC42SE1	0.0125117	-0.294885	0.112	0.21	1
PSMD1	0.0125352	-0.521868	0.042	0.118	1
RBMX	0.0125481	0.459233	0.2	0.167	1
PHC3	0.0125577	-0.429202	0.037	0.108	1
PLK3	0.0126483	0.528783	0.112	0.091	1
CAMTA1	0.0127094	-0.326078	0.056	0.134	1
CYLD	0.0128865	-0.709679	0.065	0.156	1
BZW1	0.0132297	0.36881	0.233	0.226	1
TEX264	0.0133174	-0.521092	0.07	0.161	1
RSRP1	0.0134155	-0.680578	0.116	0.226	1
TMC6	0.0142295	-0.285455	0.051	0.124	1
ST8SIA4	0.0143109	-0.315287	0.056	0.129	1
SFXN1	0.0143839	-0.680398	0.056	0.14	1
CDK5RAP3	0.0145994	-0.391026	0.047	0.124	1
DBNL	0.0150664	-0.340166	0.051	0.129	1
HIGD1A	0.0153577	0.28331	0.107	0.14	1
BABAM2	0.0155322	-0.421712	0.065	0.151	1
SEPTIN1	0.0155808	-0.52365	0.186	0.306	1
LNPEP	0.0156994	-0.398644	0.088	0.177	1
UBA2	0.0158302	-0.483819	0.056	0.14	1
NUDT4	0.0158874	-0.554797	0.056	0.14	1
HIST1H1E	0.0159051	-0.529015	0.065	0.145	1
FUBP1	0.0164766	-0.44967	0.051	0.129	1
PTPN4	0.0165165	-0.284328	0.042	0.102	1
DMAC1	0.0165587	-0.352993	0.042	0.113	1
ATP6AP1	0.0167069	-0.298252	0.042	0.108	1
PRKCSH	0.016929	-0.687069	0.033	0.102	1
C22orf39	0.0170639	-0.408097	0.047	0.124	1
TRAPPC2L	0.0173312	-0.3544	0.074	0.161	1
IFI44	0.0174009	-0.297113	0.042	0.108	1
DNTTIP2	0.0174988	0.352531	0.126	0.14	1
G3BP1	0.0177929	-0.53669	0.07	0.156	1
PSMD4	0.0183829	-0.327562	0.056	0.134	1
CKS2	0.0188643	0.276657	0.102	0.118	1
ATP5PB	0.0189248	-0.302062	0.209	0.317	1
PCBP2	0.0190425	0.308103	0.367	0.355	1
SRRT	0.0193572	0.395105	0.167	0.081	1
NCL	0.0198191	-0.515917	0.358	0.489	1
ODC1	0.0200673	0.268044	0.256	0.258	1
DNAJB14	0.0204096	-0.609525	0.037	0.108	1
SRSF9	0.0204946	-0.338589	0.093	0.177	1
SRP72	0.0207996	-0.51083	0.051	0.129	1
VDAC3	0.0208272	-0.418299	0.051	0.124	1
TGIF1	0.0209765	-0.266723	0.051	0.118	1
ILF3	0.0210125	-0.253494	0.093	0.172	1
SEMA4D	0.0210302	-0.409337	0.074	0.161	1
PPT1	0.021129	-0.349903	0.06	0.134	1
TALDO1	0.0219469	-0.260375	0.116	0.199	1
FAU	0.0221224	0.256995	0.944	0.903	1
SNHG1	0.0222362	0.393056	0.107	0.108	1
TMCO1	0.0224501	-0.432418	0.074	0.161	1
GRPEL1	0.022453	-0.317857	0.037	0.102	1
DDX39B	0.0226967	-0.402689	0.079	0.161	1
ANXA1	0.0227441	0.299966	0.567	0.602	1
SH3BGRL3	0.0229509	-0.253394	0.795	0.882	1
KIF2A	0.023085	-0.453266	0.07	0.151	1
TRAPPC4	0.0232693	-0.393438	0.047	0.118	1
PHIP	0.023747	-0.578594	0.074	0.156	1
PUM2	0.0239883	-0.494624	0.037	0.102	1
PSMC3	0.0240483	-0.26681	0.06	0.134	1
TCF25	0.0251541	-0.255998	0.158	0.258	1
H2AFX	0.0252117	0.290984	0.13	0.14	1
CAPRIN1	0.0254094	-0.430684	0.06	0.14	1
HNRNPL	0.025508	0.480135	0.116	0.091	1
ZC3H15	0.0255953	-0.258983	0.13	0.215	1
FOXP1	0.026194	0.342854	0.191	0.194	1
G3BP2	0.0267758	-0.635262	0.293	0.419	1
RBIS	0.0268083	-0.396699	0.102	0.194	1
CLTA	0.0269108	-0.358177	0.107	0.199	1
TNIK	0.0272555	-0.544877	0.065	0.145	1
RBM33	0.0273762	-0.432821	0.051	0.124	1
TMED2	0.0275618	0.467171	0.219	0.188	1
NCF1	0.0275693	0.666696	0.107	0.07	1
LPIN1	0.0280406	-0.320798	0.065	0.134	1
PCGF5	0.0281388	0.395206	0.144	0.124	1
SNRNP70	0.0281883	-0.439727	0.098	0.188	1
CFL1	0.0282759	-0.284055	0.772	0.833	1
C9orf78	0.0283034	0.376469	0.172	0.167	1
RILPL2	0.0283526	0.619768	0.135	0.065	1
KXD1	0.0290783	-0.319414	0.065	0.14	1
KTN1	0.0292857	-0.35401	0.102	0.183	1
SYNRG	0.0294947	-0.30236	0.074	0.151	1
PLEKHA1	0.0295034	-0.397482	0.037	0.102	1
PRKX	0.0301584	0.624125	0.102	0.054	1
PIAS1	0.0302086	-0.756056	0.07	0.145	1
SMG1	0.0303033	-0.546255	0.07	0.151	1
TMEM167A	0.0303977	-0.390072	0.074	0.145	1
AKR1A1	0.0305863	-0.33765	0.056	0.129	1
CMC1	0.0307676	0.65448	0.153	0.091	1
SHKBP1	0.0308749	-0.350452	0.037	0.102	1
ANXA2	0.0309896	0.396902	0.177	0.151	1
GGA2	0.0312748	-0.373348	0.051	0.118	1
GLIPR2	0.0318881	0.507598	0.112	0.043	1
DENND1B	0.0324079	-0.301126	0.051	0.118	1
ARGLU1	0.0325654	-0.453557	0.158	0.263	1
CALR	0.0326773	-0.308028	0.433	0.548	1
RBM27	0.0329326	-0.284979	0.056	0.118	1
IRF9	0.0329695	-0.420391	0.088	0.172	1
SETX	0.0332362	-0.483015	0.037	0.102	1
GPR108	0.0332933	-0.391903	0.042	0.108	1
IDI1	0.0339646	0.32909	0.172	0.172	1
CHMP4B	0.0341332	-0.707831	0.042	0.108	1
ACBD6	0.0351033	-0.356106	0.042	0.108	1
RSL24D1	0.0352703	0.48339	0.219	0.167	1
TNIP1	0.0355369	-0.352615	0.074	0.151	1
CD70	0.0355998	-0.298847	0.051	0.113	1
UBE4A	0.0362534	-0.572472	0.042	0.108	1
SRPK2	0.0365122	-0.379366	0.07	0.14	1
LMNB1	0.0366197	-0.518739	0.065	0.14	1
PBX4	0.0376084	0.469544	0.158	0.118	1
PRMT2	0.0378299	0.579826	0.14	0.097	1
SSB	0.0386718	-0.380215	0.093	0.177	1
RAB3GAP1	0.0386723	-0.481414	0.042	0.108	1
SLC7A5	0.0389793	0.346668	0.251	0.247	1
SF3B1	0.0391933	-0.43317	0.219	0.323	1
VPS37B	0.0391997	0.337951	0.149	0.134	1
TTC19	0.0396085	-0.478693	0.047	0.113	1
CCNH	0.0397968	0.5534	0.223	0.151	1
PPP4R3A	0.0398881	0.624024	0.102	0.048	1
ANXA7	0.040075	-0.335687	0.084	0.161	1
RSBN1	0.0403765	-0.302816	0.065	0.134	1
SUCLG1	0.040657	-0.308434	0.056	0.118	1
EVI2A	0.0409083	0.530984	0.186	0.129	1
HK1	0.0411214	-0.519243	0.047	0.113	1
DDOST	0.0415738	-0.303113	0.088	0.167	1
COPS2	0.041803	-0.38333	0.084	0.161	1
SDCBP	0.0435605	0.25968	0.219	0.215	1
USP36	0.0439178	0.648858	0.153	0.081	1
STAG2	0.0440675	-0.47893	0.065	0.14	1
TIMM10	0.0446044	-0.412147	0.047	0.113	1
GBP5	0.0446116	-0.587665	0.047	0.113	1
PPP1R16B	0.0449008	-0.334126	0.102	0.177	1
ATP1A1	0.0460131	0.386339	0.149	0.124	1
DSTN	0.0464407	0.367266	0.149	0.14	1
RUNX3	0.0466281	0.47049	0.242	0.183	1
CASP8	0.0466469	-0.394492	0.074	0.151	1
ECH1	0.048982	-0.304941	0.126	0.21	1
TSR2	0.0490149	-0.379374	0.042	0.102	1
URM1	0.0499798	-0.352767	0.051	0.118	1
TPM3	0.0503723	-0.282946	0.372	0.484	1
ZEB2	0.0506137	-0.455102	0.195	0.296	1
UBXN4	0.0518268	-0.355965	0.191	0.29	1
C4orf48	0.052615	0.498945	0.228	0.188	1
SAR1A	0.0542887	0.660001	0.112	0.054	1
ANKLE2	0.0544201	-0.481675	0.042	0.102	1
ADSS	0.0545459	0.278079	0.144	0.161	1
DYNLT1	0.0550469	-0.368759	0.06	0.124	1
RAB14	0.0552047	0.404329	0.107	0.091	1
SMARCE1	0.0554079	-0.310226	0.093	0.172	1
STAT3	0.0562454	-0.422322	0.186	0.285	1
PSTPIP1	0.0563303	-0.284679	0.098	0.172	1
OSTC	0.0573265	0.387975	0.135	0.124	1
COX20	0.0574185	0.326817	0.121	0.118	1
ALG13	0.0576224	0.533805	0.13	0.081	1
SUPT5H	0.0581915	-0.384551	0.056	0.118	1
FOXN3	0.0588572	-0.476819	0.06	0.129	1
EIF4H	0.0589598	-0.290671	0.13	0.21	1
LINC01871	0.0590017	0.401964	0.251	0.215	1
UBQLN1	0.0591978	-0.476499	0.042	0.102	1
DIAPH1	0.0593118	-0.538599	0.088	0.161	1
ZMAT2	0.0594958	-0.3148	0.093	0.167	1
ANKHD1	0.0596001	-0.322099	0.107	0.183	1
CASC3	0.0596187	-0.410607	0.047	0.108	1
TBRG1	0.0608744	0.382497	0.153	0.129	1
INO80E	0.0614895	-0.265429	0.06	0.118	1
BDP1	0.0615648	-0.695656	0.065	0.134	1
SMIM12	0.0617457	0.359394	0.121	0.113	1
RNF149	0.0623354	-0.450097	0.121	0.204	1
CMPK1	0.0630341	0.489683	0.163	0.118	1
CSRNP1	0.0641141	0.347714	0.223	0.199	1
PBXIP1	0.0642796	-0.3242	0.163	0.253	1
CHURC1	0.0644073	0.573868	0.181	0.129	1
SNRNP200	0.0650875	-0.525027	0.102	0.177	1
LRPAP1	0.0660967	-0.26626	0.088	0.156	1
NDUFA5	0.0667781	0.549259	0.14	0.081	1
RORA	0.0674085	0.53253	0.163	0.108	1
AREG	0.068118	0.589737	0.256	0.167	1
ALKBH7	0.0683138	-0.302494	0.06	0.124	1
TMEM147	0.069061	-0.307856	0.074	0.145	1
HERPUD1	0.0694314	0.320827	0.288	0.274	1
PTPN1	0.0696399	0.291145	0.13	0.134	1
PHF20	0.0706988	0.276317	0.14	0.14	1
BNIP3L	0.0716193	-0.291062	0.088	0.156	1
PYCR2	0.0720182	-0.360059	0.047	0.102	1
AKNA	0.072381	-0.33669	0.158	0.237	1
RANBP2	0.0725995	0.489987	0.242	0.188	1
FGFR1OP2	0.0726123	-0.319163	0.112	0.188	1
ARL6IP6	0.0749947	-0.261292	0.056	0.113	1
SREK1	0.0753542	-0.253538	0.051	0.102	1
NDUFV1	0.0753772	-0.442514	0.088	0.161	1
STXBP2	0.075394	-0.386015	0.056	0.118	1
CAPZA1	0.0758731	0.34744	0.167	0.151	1
ANKRD44	0.076894	-0.460717	0.079	0.151	1
ABLIM1	0.0769149	0.536814	0.112	0.054	1
GPR174	0.0769647	-0.297804	0.056	0.108	1
C1orf43	0.0781675	-0.34028	0.112	0.188	1
DHX36	0.0788486	0.512703	0.153	0.097	1
SVIP	0.0802688	-0.277656	0.047	0.102	1
CDC40	0.0813872	-0.465126	0.06	0.124	1
COX7B	0.0814944	0.3375	0.33	0.301	1
NDFIP1	0.0834911	0.298332	0.2	0.194	1
SNRPA1	0.0840858	0.426203	0.121	0.097	1
THRAP3	0.0844255	-0.33107	0.126	0.204	1
CD5	0.08513	0.620057	0.116	0.075	1
CNOT4	0.0857557	-0.395094	0.047	0.102	1
KMT2A	0.0857639	-0.312067	0.065	0.118	1
H2AFJ	0.0869688	0.469427	0.126	0.07	1
CNN2	0.0875072	0.385489	0.205	0.167	1
TMED5	0.0882172	-0.287771	0.079	0.145	1
SYTL2	0.0885683	-0.731519	0.065	0.129	1
IKZF1	0.089638	0.32972	0.177	0.172	1
RASA2	0.0896949	0.296774	0.121	0.118	1
AKAP9	0.0907081	-0.451005	0.107	0.177	1
TIPARP	0.0912167	0.460659	0.153	0.097	1
EIF2S3	0.0915711	0.434753	0.112	0.054	1
APH1A	0.0916082	-0.282854	0.084	0.151	1
CDK11A	0.0920063	0.441279	0.112	0.054	1
SMAP2	0.0925776	0.513538	0.163	0.097	1
AIMP1	0.0926593	0.276891	0.121	0.118	1
CWC15	0.0933184	-0.262376	0.079	0.145	1
STK10	0.0945979	-0.283981	0.074	0.134	1
TTC39C	0.0948744	0.408491	0.112	0.102	1
SELENOM	0.0955648	0.250017	0.088	0.102	1
EIF3D	0.0955851	-0.459015	0.112	0.188	1
TMF1	0.0962586	0.288338	0.172	0.172	1
PCNP	0.0966566	-0.295956	0.098	0.167	1
TAX1BP1	0.0972432	-0.59259	0.14	0.215	1
PLIN2	0.0976887	-0.382066	0.07	0.134	1
CCNL1	0.0978047	0.312652	0.237	0.215	1
FLT3LG	0.097958	0.381616	0.121	0.102	1
AP2M1	0.101274	-0.312901	0.126	0.199	1
SENP6	0.101897	-0.251227	0.056	0.102	1
SAFB2	0.102394	-0.296787	0.07	0.129	1
HCLS1	0.106094	-0.34368	0.256	0.349	1
LSM7	0.106474	-0.257414	0.228	0.312	1
SF1	0.106531	0.311648	0.274	0.263	1
IRF2	0.107419	-0.445651	0.051	0.108	1
RARA	0.107557	0.559818	0.102	0.054	1
RSL1D1	0.108169	0.389957	0.223	0.167	1
NINJ1	0.110611	0.433487	0.116	0.065	1
FAS	0.111306	0.501873	0.158	0.097	1
BIRC6	0.111381	-0.346682	0.079	0.14	1
NDUFC1	0.112484	0.426254	0.135	0.097	1
POLR1E	0.115539	0.549983	0.14	0.091	1
TKT	0.120863	-0.357604	0.079	0.14	1
SNHG16	0.12109	0.476567	0.126	0.081	1
OSER1	0.122128	-0.289712	0.06	0.118	1
H2AFY	0.122935	-0.259431	0.079	0.14	1
CCDC59	0.123493	0.343118	0.121	0.102	1
GCC2	0.129058	-0.701914	0.112	0.183	1
COX17	0.131085	0.252686	0.149	0.145	1
HSPA5	0.131175	-0.41658	0.349	0.446	1
PAFAH1B1	0.133751	0.284764	0.153	0.134	1
EML4	0.134831	0.361743	0.274	0.247	1
BCLAF1	0.134856	-0.266117	0.191	0.263	1
SPN	0.137598	0.400943	0.126	0.102	1
DBF4	0.139461	0.45408	0.107	0.059	1
PPCS	0.140396	-0.272722	0.056	0.102	1
PDCL3	0.142142	0.450752	0.14	0.097	1
CGGBP1	0.149999	-0.462205	0.06	0.113	1
GPR171	0.150863	0.47984	0.102	0.07	1
TAP2	0.155061	0.366707	0.112	0.091	1
TTC3	0.155387	-0.372155	0.088	0.151	1
NORAD	0.155712	-0.641041	0.079	0.124	1
VPS13A	0.15742	-0.299433	0.056	0.108	1
DNAJC15	0.160568	0.351098	0.102	0.081	1
PSMC6	0.161283	-0.37202	0.056	0.108	1
DEF6	0.163812	-0.306666	0.13	0.194	1
AASDHPPT	0.167665	-0.298254	0.06	0.113	1
RAB1A	0.168997	-0.263509	0.07	0.124	1
HSF1	0.169938	-0.313285	0.06	0.113	1
NR4A3	0.174079	0.403245	0.144	0.086	1
LYPLA1	0.176823	-0.297815	0.065	0.118	1
XRN1	0.177221	-0.464287	0.065	0.118	1
SELENOT	0.180242	0.352405	0.181	0.167	1
GOLGB1	0.180281	-0.280734	0.079	0.134	1
KDM5A	0.18428	-0.276141	0.065	0.113	1
HIF1A	0.185829	-0.481007	0.116	0.177	1
CEBPZ	0.185926	0.335948	0.121	0.097	1
SETD2	0.187048	-0.683491	0.06	0.108	1
TAGAP	0.187764	0.342867	0.186	0.156	1
HNRNPU	0.188465	-0.403507	0.247	0.328	1
ERVK3-1	0.189996	-0.370892	0.084	0.14	1
STAT1	0.191103	-0.388881	0.074	0.129	1
INSIG1	0.192351	0.373522	0.158	0.118	1
TOX4	0.194346	-0.366862	0.093	0.151	1
SERINC3	0.194705	-0.38838	0.079	0.134	1
FAM104A	0.201601	-0.302125	0.056	0.102	1
GSTP1	0.202089	0.301265	0.242	0.204	1
LPXN	0.202215	-0.40903	0.112	0.172	1
UBAC2	0.207845	-0.493165	0.056	0.102	1
IFITM2	0.209589	0.351515	0.567	0.538	1
FKBP5	0.216874	-0.384401	0.186	0.258	1
NKTR	0.225239	-0.361264	0.06	0.108	1
TRIM22	0.225438	0.392019	0.153	0.124	1
PER1	0.230633	0.388539	0.149	0.118	1
NDUFAF8	0.231601	0.39508	0.121	0.102	1
FXR1	0.231852	-0.319275	0.06	0.108	1
TRAT1	0.242014	0.439773	0.102	0.075	1
DERL2	0.247734	-0.262728	0.084	0.134	1
PDE4D	0.253899	0.251616	0.2	0.199	1
LPIN2	0.256608	0.371934	0.107	0.081	1
TMEM123	0.257984	0.388735	0.107	0.07	1
TXNDC17	0.263765	-0.259079	0.112	0.167	1
STAU1	0.265348	0.313771	0.107	0.102	1
RNASET2	0.270399	-0.294309	0.144	0.204	1
DANCR	0.274295	0.315124	0.102	0.081	1
KIF21A	0.282883	-0.275279	0.065	0.108	1
PNN	0.287546	-0.399062	0.074	0.118	1
ATXN1	0.296711	-0.354462	0.065	0.108	1
PARP8	0.298345	0.266332	0.228	0.194	1
PARP1	0.301099	-0.296269	0.065	0.108	1
U2SURP	0.30398	0.381897	0.116	0.097	1
GSPT1	0.307858	0.28805	0.158	0.118	1
PMAIP1	0.312256	-0.301537	0.074	0.118	1
ZC3H13	0.321221	-0.279186	0.065	0.102	1
HSBP1	0.326787	-0.254429	0.088	0.134	1
ATF7IP	0.334069	-0.720496	0.088	0.124	1
PAK2	0.335491	-0.38041	0.172	0.231	1
SET	0.338185	-0.383449	0.167	0.226	1
ZNF655	0.338587	0.254776	0.107	0.086	1
CEMIP2	0.349746	0.316077	0.163	0.129	1
KHDRBS1	0.357322	-0.362529	0.163	0.215	1
SEPTIN9	0.36434	-0.253342	0.14	0.183	1
ACTR2	0.382814	-0.321829	0.177	0.231	1
ANP32B	0.392371	-0.320902	0.209	0.258	1
CHD2	0.399698	-0.313144	0.126	0.172	1
RELB	0.406478	0.268609	0.116	0.091	1
SMAD7	0.407248	0.305505	0.116	0.091	1
SMAP1	0.408373	0.313004	0.112	0.091	1
CBFB	0.40945	-0.275254	0.07	0.108	1
XRN2	0.41817	-0.276254	0.084	0.124	1
IRF2BP2	0.418621	0.266382	0.135	0.118	1
RNF213	0.419113	-0.435258	0.2	0.247	1
NEU1	0.420039	-0.41866	0.088	0.124	1
TANK	0.424859	-0.302896	0.121	0.167	1
PSMD13	0.426089	-0.254258	0.116	0.161	1
ETS1	0.463844	-0.561993	0.177	0.226	1
AKAP13	0.499404	-0.460974	0.219	0.269	1
RIOK3	0.501721	-0.258836	0.102	0.14	1
CDC73	0.512424	-0.258976	0.079	0.113	1
CHMP1B	0.553332	0.281813	0.102	0.081	1
ACIN1	0.614307	-0.278164	0.084	0.113	1
GNAS	0.645337	-0.291231	0.219	0.258	1
HNRNPH1	0.652289	-0.421997	0.144	0.177	1
ANP32E	0.759915	-0.412162	0.088	0.108	1
CYTH1	0.869838	-0.27313	0.102	0.118	1
Arms A versus C						positive log2FC = enriched in A, negative log2FC = enriched in C
Gene	p_val	avg_log2FC	pct.1	pct.2	p_val_adj	log2FC = log2 fold change
HLA-C	6.76736e-41	1.37017	0.902	0.494	1.78753e-36	p_val_adj is bonferroni adjusted p-value
TRBV30	7.15557e-39	-3.86017	0	0.365	1.89007e-34
TRAV1-1	3.1949e-31	-3.38476	0	0.302	8.43902e-27
CREM	3.21163e-31	0.708183	0.735	0.329	8.48321e-27
HLA-B	1.61784e-29	0.82938	0.977	0.775	4.27337e-25
LDHA	1.37544e-28	1.03179	0.623	0.227	3.6331e-24
PFDN5	4.23671e-26	0.407058	0.767	0.43	1.11908e-21
ISG20	2.52663e-25	0.785924	0.521	0.194	6.67383e-21
CXCR4	4.01419e-23	-0.56505	0.735	0.606	1.06031e-18
CALR	4.22752e-23	0.35485	0.433	0.189	1.11666e-18
CD69	2.68271e-22	-1.57986	0.349	0.512	7.08612e-18
SERF2	1.15349e-21	-0.25848	0.744	0.593	3.04683e-17
CIB1	2.1895e-21	0.270341	0.419	0.194	5.78334e-17
YWHAZ	3.8132e-21	0.313793	0.647	0.37	1.00722e-16
CD3E	6.07281e-21	-0.44389	0.716	0.608	1.60407e-16
UQCRB	2.60045e-20	0.265636	0.558	0.31	6.86883e-16
PPY	3.79468e-20	1.36129	0.116	0	1.00233e-15
COL3A1	4.56118e-20	-2.5243	0	0.2	1.20479e-15
SELENOK	5.62024e-20	0.263101	0.451	0.221	1.48453e-15
EEF1G	8.39057e-20	0.302706	0.53	0.271	2.21629e-15
NDUFS5	1.93517e-19	0.413647	0.544	0.277	5.11156e-15
TRBV4-2	2.27165e-19	2.27363	0.112	0	6.00033e-15
PTPRCAP	3.64967e-19	-0.325355	0.614	0.488	9.64023e-15
GNLY	5.40058e-19	2.01636	0.433	0.165	1.42651e-14
SYTL3	5.58105e-19	0.534865	0.423	0.175	1.47418e-14
CALM2	1.27908e-18	0.521462	0.516	0.243	3.37857e-14
PTPRC	1.29572e-18	-0.290436	0.656	0.51	3.42251e-14
SNHG29	2.3636e-18	0.299743	0.414	0.199	6.24322e-14
CD44	4.84324e-18	0.498835	0.474	0.215	1.27929e-13
GADD45B	4.94498e-18	0.464333	0.349	0.136	1.30617e-13
YPEL5	5.85193e-18	0.403586	0.577	0.304	1.54573e-13
ATP5MG	7.00773e-18	0.298467	0.623	0.367	1.85102e-13
CORO1A	1.00922e-17	-0.334943	0.456	0.355	2.66574e-13
CRIP1	1.25175e-17	0.762959	0.847	0.536	3.30638e-13
CD3G	1.63963e-17	0.336216	0.428	0.21	4.33091e-13
IL32	5.11913e-17	-0.483335	0.702	0.671	1.35217e-12
FAM177A1	7.91864e-17	0.542394	0.381	0.158	2.09163e-12
IL2RG	8.94463e-17	-0.282607	0.465	0.362	2.36263e-12
HNRNPA2B1	9.08308e-17	-0.501034	0.428	0.354	2.39921e-12
GZMB	1.09513e-16	1.28909	0.535	0.23	2.89269e-12
FUS	1.59673e-16	0.356162	0.395	0.182	4.21761e-12
UBE2B	1.70604e-16	0.488937	0.302	0.109	4.50634e-12
CD52	1.91814e-16	-0.576349	0.721	0.712	5.06657e-12
REL	2.11772e-16	0.534936	0.298	0.103	5.59374e-12
SLC25A3	2.45109e-16	0.509446	0.419	0.189	6.47432e-12
TAGLN2	3.83302e-16	0.332148	0.521	0.294	1.01245e-11
PNRC1	4.86028e-16	-0.313856	0.54	0.419	1.28379e-11
JUNB	5.58669e-16	-0.864918	0.66	0.631	1.47567e-11
TNFAIP3	6.00205e-16	-0.613575	0.581	0.525	1.58538e-11
CNBP	6.45503e-16	-0.493389	0.33	0.264	1.70503e-11
SRGN	7.54921e-16	0.511071	0.935	0.687	1.99405e-11
TUBA1B	8.42536e-16	0.54667	0.321	0.121	2.22547e-11
PGK1	1.26523e-15	0.420817	0.46	0.237	3.34198e-11
COL1A2	1.26968e-15	-2.22621	0	0.156	3.35372e-11
PABPC1	1.32862e-15	0.464055	0.595	0.334	3.50941e-11
ZFAS1	1.34681e-15	0.599506	0.363	0.144	3.55747e-11
LCP1	1.48316e-15	-0.296759	0.428	0.3	3.91762e-11
LCK	1.67779e-15	-0.338015	0.288	0.203	4.43172e-11
EIF4A1	2.3274e-15	0.413118	0.479	0.242	6.1476e-11
FYB1	3.00027e-15	-0.548054	0.326	0.28	7.92491e-11
CD2	3.39101e-15	-0.250281	0.488	0.375	8.957e-11
DDIT4	3.77333e-15	-0.716704	0.372	0.329	9.96688e-11
IDS	4.62239e-15	0.414608	0.316	0.131	1.22096e-10
UXT	4.67301e-15	0.288307	0.288	0.122	1.23433e-10
NDUFA4	5.0994e-15	-0.336517	0.377	0.284	1.34695e-10
EZR	6.2745e-15	0.804439	0.488	0.22	1.65735e-10
PGAM1	7.58107e-15	0.293592	0.298	0.134	2.00246e-10
CIRBP	1.07905e-14	-0.275931	0.386	0.286	2.85019e-10
CD8B	1.55852e-14	-0.814991	0.353	0.382	4.11668e-10
FYN	1.60998e-14	0.334631	0.321	0.144	4.25261e-10
CYBA	1.72322e-14	-0.368234	0.619	0.543	4.5517e-10
DUSP2	1.77605e-14	-0.646311	0.465	0.45	4.69125e-10
HCST	1.96128e-14	-0.34568	0.558	0.462	5.18053e-10
GABARAP	2.20245e-14	-0.496821	0.316	0.265	5.81755e-10
CD99	2.32545e-14	-0.325474	0.502	0.416	6.14243e-10
CD37	2.55885e-14	-0.304891	0.381	0.277	6.75894e-10
ELF1	2.76504e-14	-0.527873	0.358	0.309	7.30357e-10
SAT1	2.89384e-14	0.250852	0.405	0.212	7.64379e-10
CD8A	2.92776e-14	-0.305658	0.684	0.568	7.73338e-10
GNG2	3.26571e-14	0.502292	0.386	0.174	8.62604e-10
SAP18	3.59197e-14	0.468065	0.358	0.161	9.48782e-10
CD55	3.77669e-14	0.570163	0.279	0.101	9.97575e-10
EVL	4.93944e-14	-0.834206	0.288	0.309	1.3047e-09
ZFP36L2	5.35596e-14	-0.768966	0.847	0.834	1.41472e-09
RGS1	5.42444e-14	-0.670671	0.465	0.452	1.43281e-09
SPOCK2	5.62956e-14	0.32362	0.316	0.143	1.48699e-09
GYPC	5.77315e-14	0.265836	0.321	0.154	1.52492e-09
SAMSN1	6.10182e-14	-0.533341	0.279	0.233	1.61174e-09
RABAC1	6.18689e-14	-0.29737	0.307	0.217	1.6342e-09
CLIC1	7.44878e-14	-0.422	0.437	0.379	1.96752e-09
ITM2B	8.33368e-14	-0.430497	0.54	0.474	2.20126e-09
SNHG6	8.68424e-14	0.356997	0.349	0.165	2.29386e-09
HSPE1	9.76431e-14	0.758793	0.363	0.141	2.57914e-09
COL1A1	9.87594e-14	-2.04338	0	0.137	2.60863e-09
SRSF2	1.52334e-13	0.258728	0.405	0.223	4.02374e-09
NR4A2	1.56929e-13	-0.494528	0.4	0.357	4.14513e-09
G3BP2	1.90757e-13	-0.321957	0.293	0.204	5.03865e-09
JUN	2.63203e-13	-0.459839	0.684	0.564	6.95225e-09
ISCA1	3.05276e-13	0.485761	0.228	0.076	8.06357e-09
LSP1	3.20425e-13	-0.382736	0.395	0.323	8.4637e-09
RACK1	3.28354e-13	0.374374	0.781	0.527	8.67315e-09
EEF1B2	3.52456e-13	0.315143	0.614	0.379	9.30976e-09
TUBA4A	3.53609e-13	0.876613	0.442	0.196	9.34022e-09
HIST1H4C	3.5958e-13	0.582787	0.209	0.061	9.49794e-09
SEC61G	3.74533e-13	0.332669	0.326	0.156	9.89293e-09
GZMM	4.51511e-13	0.288368	0.34	0.179	1.19262e-08
DAD1	4.64157e-13	-1.12654	0.191	0.248	1.22602e-08
PSME2	5.22271e-13	0.499689	0.34	0.147	1.37953e-08
ACTB	5.82307e-13	-0.450681	0.977	0.931	1.5381e-08
RSL1D1	6.51115e-13	0.484235	0.223	0.073	1.71986e-08
RBM3	6.7274e-13	0.327993	0.386	0.206	1.77698e-08
TRBV7-9	7.67522e-13	1.45536	0.153	0.02	2.02733e-08
NACA	7.7352e-13	0.320926	0.772	0.529	2.04318e-08
EEF1A1	8.0942e-13	0.453289	0.991	0.932	2.138e-08
LMNA	1.00918e-12	0.632528	0.256	0.086	2.66565e-08
PTGES3	1.06271e-12	-0.32397	0.265	0.186	2.80703e-08
GAS5	1.09336e-12	0.381158	0.34	0.162	2.88801e-08
EIF4A2	1.26188e-12	-0.278046	0.26	0.174	3.33313e-08
CCL5	1.30558e-12	-0.410711	0.93	0.88	3.44857e-08
STK4	1.35718e-12	0.336071	0.33	0.166	3.58485e-08
TOMM5	1.64822e-12	0.730453	0.302	0.109	4.35362e-08
NKG7	1.82411e-12	0.591406	0.735	0.476	4.8182e-08
COX6B1	1.9397e-12	-0.295376	0.344	0.259	5.12351e-08
CHCHD10	2.13661e-12	0.323291	0.242	0.101	5.64365e-08
LGALS3	2.21863e-12	-0.508772	0.177	0.137	5.8603e-08
RAC2	2.48125e-12	-0.379989	0.381	0.32	6.55398e-08
SRSF3	2.52815e-12	0.734924	0.326	0.125	6.67784e-08
SPARC	2.76587e-12	-1.87055	0	0.122	7.30577e-08
PBX4	2.85874e-12	0.319664	0.158	0.046	7.55108e-08
PLAAT4	3.56705e-12	-0.403442	0.349	0.281	9.422e-08
ATP1B3	3.6412e-12	0.691865	0.237	0.073	9.61788e-08
HLA-A	3.90933e-12	0.33269	0.977	0.805	1.03261e-07
LDHB	3.91935e-12	-0.334058	0.284	0.211	1.03526e-07
SLC7A5	4.74848e-12	0.461552	0.251	0.099	1.25426e-07
KLRB1	5.75516e-12	-1.14765	0.256	0.329	1.52017e-07
ZFP36L1	6.31482e-12	-0.488096	0.251	0.21	1.668e-07
EEF2	8.22597e-12	0.276928	0.447	0.257	2.17281e-07
ARF4	8.3621e-12	0.626076	0.27	0.098	2.20876e-07
HSPD1	8.80631e-12	0.704994	0.223	0.064	2.3261e-07
NOP53	8.9158e-12	0.330725	0.288	0.132	2.35502e-07
PDIA3	8.95634e-12	0.316358	0.312	0.153	2.36573e-07
CLEC2B	9.3354e-12	-0.296908	0.349	0.286	2.46585e-07
SNHG5	1.07726e-11	0.524295	0.242	0.084	2.84549e-07
PPP1R15A	1.19836e-11	-0.29969	0.358	0.274	3.16535e-07
KRTCAP2	1.22925e-11	-0.349326	0.307	0.248	3.24693e-07
ATP5F1D	1.5562e-11	0.318553	0.34	0.174	4.11056e-07
CD74	1.89155e-11	0.824311	0.6	0.344	4.99635e-07
GZMK	1.92237e-11	1.35307	0.242	0.066	5.07774e-07
RANBP2	2.10984e-11	0.398564	0.242	0.096	5.57293e-07
PRDX2	2.12881e-11	0.516954	0.153	0.034	5.62304e-07
KMT2E	2.28437e-11	-0.260697	0.256	0.179	6.03394e-07
CD63	2.29539e-11	-0.487733	0.27	0.24	6.06305e-07
DNAJB6	2.6129e-11	0.302278	0.223	0.092	6.90172e-07
ZFP36	2.71958e-11	-0.251897	0.814	0.654	7.1835e-07
SARAF	2.95086e-11	0.320637	0.833	0.603	7.79441e-07
TRAV17	4.15847e-11	1.4659	0.116	0.012	1.09842e-06
TUBB4B	4.24932e-11	0.292203	0.242	0.102	1.12241e-06
IFITM1	4.30502e-11	0.413253	0.767	0.535	1.13713e-06
DUSP1	4.95337e-11	-0.457046	0.498	0.428	1.30838e-06
PCED1B-AS1	5.36079e-11	-0.259548	0.326	0.244	1.416e-06
CMC1	5.80824e-11	0.781571	0.153	0.029	1.53419e-06
LY6E	6.27356e-11	0.399491	0.363	0.194	1.6571e-06
TXN	6.77083e-11	0.365535	0.256	0.114	1.78845e-06
ARL6IP5	6.95782e-11	-0.351171	0.26	0.205	1.83784e-06
SSR2	7.07841e-11	-0.337106	0.251	0.181	1.86969e-06
SRSF5	8.57141e-11	-0.343652	0.307	0.242	2.26405e-06
DDX5	9.34333e-11	-0.478358	0.479	0.427	2.46795e-06
NDUFB6	9.40516e-11	0.337046	0.186	0.071	2.48428e-06
HNRNPUL1	1.11004e-10	0.641332	0.247	0.089	2.93206e-06
KLRC4	1.34791e-10	0.576536	0.177	0.048	3.56037e-06
PARP8	1.71731e-10	-0.476432	0.228	0.184	4.5361e-06
SRRT	1.86252e-10	0.489494	0.167	0.046	4.91965e-06
CRYBG1	1.9319e-10	0.462031	0.144	0.038	5.10292e-06
FOSB	2.26966e-10	-0.304873	0.298	0.224	5.99509e-06
ARGLU1	3.1045e-10	-0.692247	0.158	0.139	8.20023e-06
NR3C1	4.10054e-10	0.32108	0.251	0.115	1.08312e-05
TGFB1	4.37183e-10	0.540751	0.209	0.075	1.15477e-05
CYTIP	4.84473e-10	-0.353984	0.349	0.293	1.27969e-05
IL21R	5.41514e-10	0.566676	0.126	0.025	1.43036e-05
AREG	6.17253e-10	0.452938	0.256	0.116	1.63041e-05
CD96	6.18082e-10	-0.323455	0.353	0.286	1.6326e-05
ZNF331	6.20973e-10	-0.55011	0.251	0.212	1.64024e-05
SERPINB9	6.76809e-10	0.442125	0.177	0.056	1.78772e-05
SERTAD1	7.52166e-10	0.501251	0.181	0.061	1.98677e-05
DDX3X	7.8286e-10	-0.283564	0.279	0.197	2.06785e-05
BLOC1S1	8.11683e-10	-0.401398	0.233	0.177	2.14398e-05
CELF2	9.01234e-10	-0.271451	0.191	0.121	2.38052e-05
PEBP1	9.63543e-10	-0.466544	0.181	0.14	2.5451e-05
KLF6	9.94814e-10	-0.503319	0.553	0.511	2.6277e-05
BTG2	1.07266e-09	-0.80762	0.209	0.212	2.83332e-05
SNRPB	1.09674e-09	0.324339	0.256	0.118	2.89692e-05
FAS	1.22033e-09	0.839487	0.158	0.034	3.22338e-05
ARF1	1.25066e-09	0.250055	0.27	0.135	3.30349e-05
PTGER4	1.46627e-09	-0.475881	0.205	0.165	3.873e-05
PAXX	1.5995e-09	-0.420418	0.242	0.196	4.22492e-05
CCL4	1.65439e-09	-1.47942	0.437	0.501	4.36991e-05
RNPS1	1.99859e-09	0.458194	0.163	0.051	5.27908e-05
SH3BGRL3	2.48437e-09	-0.350134	0.795	0.768	6.56221e-05
UBXN4	2.65239e-09	-0.382186	0.191	0.148	7.00602e-05
SLBP	2.6583e-09	0.340027	0.172	0.06	7.02163e-05
VIM	3.43002e-09	0.537495	0.791	0.57	9.06005e-05
GSTK1	3.67041e-09	-0.265302	0.247	0.186	9.69503e-05
ZBTB1	3.92555e-09	0.354415	0.163	0.057	0.00010369
TPT1	5.0498e-09	0.454386	0.953	0.86	0.000133386
CITED2	5.45887e-09	-0.289514	0.233	0.152	0.000144191
SNX3	5.89112e-09	0.321027	0.205	0.087	0.000155608
CYTOR	6.46891e-09	-0.392634	0.27	0.224	0.00017087
TAX1BP1	7.00551e-09	-0.500871	0.14	0.118	0.000185044
PPP1CA	7.00628e-09	-0.329821	0.209	0.162	0.000185064
CLEC2D	7.41509e-09	-0.482553	0.172	0.131	0.000195862
LITAF	7.41845e-09	0.503179	0.349	0.18	0.000195951
FKBP5	7.47457e-09	-0.379061	0.186	0.13	0.000197433
KLF2	7.82974e-09	0.752623	0.13	0.025	0.000206815
NRBP1	7.88066e-09	0.29622	0.153	0.051	0.00020816
NOP58	8.50647e-09	0.327795	0.214	0.098	0.00022469
ARL6IP1	9.04439e-09	-0.288484	0.191	0.132	0.000238899
RILPL2	9.69222e-09	0.571277	0.135	0.031	0.00025601
ALOX5AP	1.08731e-08	-0.60515	0.34	0.377	0.000287202
NSA2	1.12008e-08	0.286636	0.167	0.064	0.000295857
HIGD2A	1.12355e-08	-0.343418	0.242	0.204	0.000296774
IRF2BP2	1.19237e-08	0.450329	0.135	0.033	0.000314953
C4orf48	1.22618e-08	0.337009	0.228	0.109	0.000323884
SLA2	1.39915e-08	0.507847	0.191	0.066	0.000369571
VAMP8	1.61182e-08	-0.388668	0.177	0.143	0.000425746
UQCR10	1.80226e-08	-0.345586	0.223	0.17	0.000476049
ID2	1.80271e-08	-0.509736	0.33	0.318	0.000476168
GAPDH	1.90363e-08	0.393572	0.865	0.672	0.000502825
HSPH1	2.19848e-08	0.430568	0.163	0.054	0.000580706
ARID5A	2.28429e-08	0.572263	0.181	0.061	0.000603372
HLA-DRA	2.41725e-08	0.938571	0.195	0.06	0.000638494
CTSD	2.4224e-08	-0.602116	0.191	0.195	0.000639854
IDH2	2.44242e-08	0.432469	0.177	0.063	0.00064514
ANAPC16	2.6542e-08	0.256195	0.298	0.173	0.00070108
LAMTOR4	2.74295e-08	-0.278171	0.195	0.138	0.000724524
TENT5C	2.86698e-08	-0.534605	0.181	0.163	0.000757284
KLRK1	2.90746e-08	-0.362915	0.247	0.198	0.000767976
FOXP1	3.08356e-08	0.370435	0.191	0.079	0.000814493
ABRACL	3.23679e-08	-0.422748	0.219	0.19	0.000854967
NASP	3.30159e-08	0.322638	0.163	0.062	0.000872082
SNHG15	3.32312e-08	0.409618	0.177	0.064	0.00087777
CSTB	4.25387e-08	0.392999	0.233	0.108	0.00112362
POLR1D	4.47184e-08	-0.25038	0.158	0.11	0.00118119
BCLAF1	4.95911e-08	-0.364533	0.191	0.146	0.0013099
EIF3M	5.27339e-08	-0.298746	0.158	0.107	0.00139291
AHNAK	5.67721e-08	-0.250711	0.186	0.122	0.00149958
IVNS1ABP	5.9591e-08	-0.728197	0.167	0.166	0.00157404
EIF3I	6.27292e-08	0.261072	0.149	0.054	0.00165693
IFRD1	6.29047e-08	0.409406	0.149	0.05	0.00166157
CDKN1B	6.577e-08	-0.322228	0.186	0.141	0.00173725
ENY2	6.94418e-08	0.397497	0.2	0.079	0.00183424
SOCS1	7.07048e-08	-0.395051	0.163	0.123	0.0018676
BIRC3	7.29757e-08	0.316169	0.172	0.069	0.00192758
POLR1E	7.90499e-08	0.506688	0.14	0.042	0.00208802
HNRNPAB	8.01159e-08	0.44293	0.13	0.036	0.00211618
SYNE2	8.09772e-08	-0.387684	0.14	0.091	0.00213893
IDI1	9.10689e-08	0.452209	0.172	0.063	0.0024055
N4BP2L2	1.06961e-07	-0.31794	0.163	0.12	0.00282526
ZNF683	1.07432e-07	-1.12414	0.116	0.207	0.00283771
TRGV10	1.1014e-07	0.640692	0.167	0.053	0.00290923
LMAN2	1.12429e-07	0.330442	0.163	0.063	0.0029697
ADSS	1.14013e-07	0.600687	0.144	0.043	0.00301155
RTRAF	1.16185e-07	-0.272936	0.158	0.11	0.0030689
ARHGAP9	1.26527e-07	0.36407	0.256	0.13	0.00334208
ATP6V1F	1.27075e-07	-0.278296	0.163	0.113	0.00335657
SEPTIN1	1.29527e-07	-0.396567	0.186	0.162	0.00342133
WIPF1	1.34004e-07	-0.263842	0.228	0.17	0.00353957
PHPT1	1.37614e-07	0.412953	0.167	0.063	0.00363494
COX16	1.4188e-07	0.361719	0.144	0.048	0.00374761
IQGAP1	1.44934e-07	-0.345732	0.186	0.136	0.00382829
PSMB9	1.67343e-07	-0.586037	0.247	0.248	0.00442019
JMJD1C	1.91759e-07	-0.378221	0.135	0.096	0.00506511
NEDD8	2.02176e-07	-0.255892	0.2	0.151	0.00534027
PTMA	2.03074e-07	0.280396	0.953	0.823	0.00536399
BBX	2.58872e-07	0.316173	0.126	0.041	0.00683785
AIMP1	2.71454e-07	0.473282	0.121	0.032	0.00717018
ILF2	2.77693e-07	0.253797	0.149	0.058	0.00733498
LAT	2.78971e-07	-0.785244	0.13	0.154	0.00736875
GTF2A2	2.8184e-07	-0.279775	0.135	0.088	0.00744453
DBF4	2.83263e-07	0.45935	0.107	0.025	0.00748211
HOPX	3.06412e-07	-0.360504	0.233	0.203	0.00809357
H2AFX	3.16131e-07	0.5447	0.13	0.038	0.00835029
CISD2	3.39391e-07	0.420853	0.121	0.034	0.00896466
RGS10	3.42341e-07	-0.603417	0.158	0.16	0.00904259
PRF1	3.74733e-07	0.375359	0.302	0.165	0.00989821
ICOS	3.89311e-07	-0.755267	0.116	0.129	0.0102833
HLA-DPA1	3.99028e-07	0.326621	0.279	0.148	0.0105399
OSTF1	3.99119e-07	-0.47643	0.181	0.174	0.0105423
PCGF5	4.11025e-07	0.497117	0.144	0.045	0.0108568
TMSB10	4.4843e-07	0.477467	0.912	0.768	0.0118448
RHOF	4.5138e-07	0.278579	0.149	0.061	0.0119228
RSRP1	4.82414e-07	-0.658966	0.116	0.11	0.0127425
RNF125	5.50429e-07	0.342489	0.191	0.087	0.014539
ISG15	5.88812e-07	0.377893	0.195	0.09	0.0155529
CCL4L2	5.99023e-07	-2.35011	0.112	0.245	0.0158226
UBC	6.09998e-07	0.270964	0.823	0.644	0.0161125
DDX21	6.1495e-07	0.302618	0.144	0.053	0.0162433
RHOC	6.19019e-07	0.274479	0.172	0.079	0.0163508
NDUFB1	6.32946e-07	0.462372	0.158	0.056	0.0167186
UBE2D2	6.36094e-07	-0.326139	0.195	0.165	0.0168018
CCDC12	6.58216e-07	0.463142	0.14	0.046	0.0173861
CD47	6.78613e-07	0.335008	0.195	0.088	0.0179249
SNRPB2	7.28152e-07	0.351976	0.2	0.093	0.0192334
TC2N	7.56803e-07	-0.253471	0.121	0.077	0.0199902
GRSF1	7.81627e-07	0.28917	0.116	0.039	0.0206459
PRKAR1A	8.79231e-07	-0.67591	0.107	0.109	0.023224
SMAP2	9.06236e-07	0.413947	0.163	0.06	0.0239373
NR4A1	9.11255e-07	-1.23917	0.079	0.147	0.0240699
SCAND1	9.73569e-07	-0.360355	0.172	0.137	0.0257159
TMX4	1.0431e-06	-0.611098	0.121	0.116	0.0275524
ACTR3	1.09543e-06	-0.395583	0.163	0.13	0.0289346
KLRD1	1.12455e-06	-0.407751	0.26	0.242	0.0297039
SRRM2	1.13248e-06	0.254382	0.181	0.085	0.0299133
IL10RA	1.15899e-06	-0.254578	0.144	0.1	0.0306135
NDUFC1	1.28448e-06	0.310791	0.135	0.047	0.0339283
SNRPD3	1.30011e-06	-0.469179	0.13	0.113	0.0343412
PRMT2	1.30796e-06	-0.280492	0.14	0.105	0.0345484
ITGB2	1.30837e-06	0.347398	0.251	0.138	0.0345592
ACTR2	1.33836e-06	-0.263717	0.177	0.133	0.0353514
TRAT1	1.45559e-06	0.491053	0.102	0.026	0.038448
SNHG16	1.503e-06	-0.374883	0.126	0.091	0.0397002
COX20	1.53556e-06	0.539845	0.121	0.034	0.0405602
KLRC1	1.55444e-06	-0.846767	0.135	0.16	0.0410591
GSPT1	1.57697e-06	0.260701	0.158	0.071	0.0416542
ITGA4	1.68062e-06	-0.76298	0.135	0.141	0.0443919
SELPLG	1.82669e-06	0.339323	0.214	0.103	0.0482502
APOBEC3G	1.85494e-06	-0.285488	0.153	0.111	0.0489965
C12orf75	1.98097e-06	-0.360541	0.181	0.152	0.0523253
RORA	1.99499e-06	-0.277813	0.163	0.12	0.0526956
LIME1	2.58016e-06	-0.648528	0.135	0.147	0.0681524
PKM	2.76942e-06	-0.383988	0.163	0.133	0.0731514
SERINC1	2.80795e-06	-0.434333	0.126	0.101	0.0741692
ATP6AP2	2.93699e-06	0.297115	0.149	0.06	0.0775777
GLS	3.31899e-06	0.38331	0.116	0.034	0.0876678
LCP2	3.6083e-06	-0.319508	0.163	0.129	0.0953098
EMC7	4.91297e-06	0.316789	0.135	0.055	0.129771
SMIM26	4.97919e-06	0.298419	0.144	0.062	0.13152
SELENOW	5.15916e-06	-0.430321	0.144	0.122	0.136274
BATF	5.49479e-06	0.265133	0.116	0.044	0.145139
PFKFB3	5.6475e-06	-0.8382	0.098	0.121	0.149173
BCL11B	5.75272e-06	0.330292	0.186	0.09	0.151952
CCDC107	5.82075e-06	-0.329976	0.126	0.095	0.153749
TMEM59	6.206e-06	-0.387529	0.2	0.177	0.163925
RESF1	6.97465e-06	-0.26662	0.186	0.145	0.184228
RARA	7.13652e-06	0.607651	0.102	0.026	0.188504
JPT1	7.16743e-06	0.450925	0.191	0.083	0.189321
RNF149	7.65714e-06	-0.484003	0.121	0.106	0.202256
CHD2	7.91312e-06	-0.479793	0.126	0.098	0.209017
CLPP	8.28716e-06	0.348905	0.14	0.057	0.218897
C1QBP	8.42493e-06	0.431845	0.13	0.046	0.222536
IL2RB	8.70525e-06	-0.285854	0.13	0.091	0.229941
ATP5PF	8.80133e-06	-0.337427	0.167	0.137	0.232478
SMIM12	9.06195e-06	0.338723	0.121	0.042	0.239362
EMB	9.14764e-06	-0.308802	0.233	0.198	0.241626
SPCS2	9.32024e-06	-0.604609	0.13	0.141	0.246185
SRP9	9.32319e-06	-0.461324	0.144	0.123	0.246263
RAP1A	9.63216e-06	-0.307493	0.14	0.109	0.254424
PPIG	9.91107e-06	-0.327176	0.126	0.096	0.261791
BAX	1.04049e-05	0.338623	0.191	0.096	0.274836
RGS2	1.11519e-05	-0.648039	0.112	0.12	0.294567
DDX17	1.18085e-05	-0.769091	0.084	0.102	0.31191
HIF1A	1.27364e-05	-0.328846	0.116	0.081	0.336419
TAGAP	1.28087e-05	-0.348536	0.186	0.154	0.338328
RFTN1	1.45089e-05	0.293071	0.116	0.044	0.383237
ZNHIT1	1.49587e-05	-0.281	0.126	0.092	0.395119
CHMP1B	1.54814e-05	0.461361	0.102	0.031	0.408925
CDK17	1.55456e-05	0.298488	0.126	0.05	0.410622
TCEA1	1.57517e-05	-0.264892	0.158	0.121	0.416066
KPNA2	1.63542e-05	0.617966	0.121	0.035	0.43198
EIF4G2	1.74363e-05	-0.447597	0.205	0.182	0.460561
RBIS	1.81374e-05	-0.574324	0.102	0.1	0.479082
CBLB	1.97798e-05	-0.545474	0.158	0.156	0.522463
FMNL1	2.0577e-05	0.260863	0.135	0.057	0.543521
BLOC1S2	2.09586e-05	0.299629	0.112	0.041	0.553601
VPS28	2.11037e-05	-0.380822	0.167	0.143	0.557434
ITGA1	2.15831e-05	-1.19959	0.047	0.126	0.570096
CD5	2.21335e-05	0.485375	0.116	0.04	0.584634
JTB	2.36973e-05	-0.338813	0.158	0.124	0.62594
NDUFA2	2.40381e-05	-0.337241	0.135	0.104	0.634943
PSMB10	2.44734e-05	-0.27979	0.126	0.094	0.64644
SEPTIN9	2.53404e-05	-0.303986	0.14	0.117	0.669341
ECH1	2.73778e-05	-0.313422	0.126	0.094	0.723158
ARID4B	2.74681e-05	0.254925	0.195	0.105	0.725543
HLA-DRB1	2.8186e-05	0.483446	0.251	0.139	0.744505
PHLDA1	2.92713e-05	-0.772143	0.102	0.126	0.773172
TAP2	3.02827e-05	0.304868	0.112	0.042	0.799888
RAB14	3.1577e-05	0.269771	0.107	0.041	0.834074
HSPA9	3.29759e-05	-0.404255	0.126	0.104	0.871025
ATP2B1	3.30356e-05	0.453251	0.121	0.041	0.872602
NDUFS6	3.3267e-05	-0.331036	0.116	0.089	0.878714
SELENOH	3.48564e-05	-0.493463	0.13	0.121	0.920696
LBH	3.54124e-05	-1.0811	0.065	0.123	0.935383
HMGN3	3.69852e-05	-0.278794	0.112	0.076	0.976928
ATRX	3.97801e-05	-0.440867	0.112	0.101	1
PIN1	4.10464e-05	-0.435708	0.102	0.089	1
NDUFB7	4.16125e-05	-0.341903	0.102	0.077	1
PBDC1	4.20409e-05	0.475457	0.107	0.033	1
PSMA1	4.30761e-05	-0.487742	0.13	0.119	1
DNTTIP2	5.31247e-05	0.408748	0.126	0.047	1
ZNF655	5.41632e-05	0.276558	0.107	0.04	1
CAMLG	5.43965e-05	0.30826	0.121	0.049	1
HADHA	5.56163e-05	0.262209	0.112	0.043	1
SRSF11	5.77078e-05	-0.434576	0.14	0.129	1
CSNK1D	6.27573e-05	0.320719	0.107	0.039	1
NOSIP	6.45279e-05	0.337034	0.112	0.04	1
REX1BD	6.73121e-05	-0.33148	0.163	0.137	1
EWSR1	6.97104e-05	-0.28334	0.135	0.1	1
CAMK4	7.08066e-05	-0.408959	0.144	0.122	1
UBE2L6	7.18487e-05	0.519294	0.153	0.062	1
SRI	7.19424e-05	-0.436061	0.121	0.105	1
ETS1	7.20742e-05	-0.381535	0.177	0.152	1
CKLF	7.22198e-05	-0.413248	0.316	0.316	1
COX7A2L	7.28155e-05	-0.254254	0.153	0.124	1
STARD7	7.88e-05	0.436676	0.126	0.047	1
IFI6	7.92585e-05	0.69537	0.153	0.063	1
CXCR6	8.2669e-05	-0.709693	0.116	0.135	1
NR4A3	8.28932e-05	0.423771	0.144	0.064	1
CKS2	0.000101019	0.459853	0.102	0.032	1
USP36	0.000115951	0.386215	0.153	0.07	1
XBP1	0.00011723	-0.376984	0.102	0.081	1
PRKX	0.000118957	0.39926	0.102	0.034	1
LPXN	0.000131507	-0.262997	0.112	0.081	1
GTF2B	0.000137279	-0.544061	0.112	0.121	1
TRAV38-2DV8	0.000142546	-0.344749	0.116	0.077	1
NIPBL	0.000159892	0.491443	0.149	0.063	1
PSMA4	0.000164868	0.402974	0.14	0.062	1
LINC02446	0.000165221	-1.03601	0.065	0.11	1
SAR1A	0.000183355	0.325065	0.112	0.046	1
SUMO3	0.000200284	0.281272	0.116	0.05	1
TAF15	0.000205027	-0.315054	0.107	0.085	1
ACTN4	0.000205885	-0.275729	0.13	0.105	1
NRDC	0.000212074	0.318957	0.102	0.039	1
JAML	0.000261443	-0.913442	0.056	0.103	1
FLNA	0.000303379	-0.333532	0.112	0.09	1
PPP1R18	0.000310105	-0.555702	0.098	0.103	1
LINC01138	0.000354107	-0.616599	0.093	0.105	1
CAST	0.000373449	-0.263086	0.121	0.093	1
ANKRD12	0.000390654	-0.397157	0.116	0.099	1
CAPZA1	0.000525022	0.286491	0.167	0.092	1
AKIRIN2	0.000675469	-0.425744	0.112	0.107	1
RBL2	0.000714909	-0.404223	0.102	0.098	1
NFKBIZ	0.000725462	-0.610517	0.088	0.107	1
WDR1	0.000735244	-0.344825	0.121	0.103	1
CXCR3	0.000781051	0.34754	0.163	0.09	1
DDX27	0.00078294	0.285705	0.102	0.044	1
POLR3GL	0.000928235	-0.358607	0.102	0.086	1
GPR65	0.000977021	-0.407262	0.177	0.182	1
ZYX	0.0010061	-0.386362	0.149	0.141	1
SKAP1	0.00101119	-0.31085	0.13	0.114	1
THEMIS	0.00117144	-0.735446	0.074	0.101	1
OXNAD1	0.00118823	-0.256966	0.149	0.126	1
ANXA5	0.00121493	-0.413471	0.126	0.121	1
FKBP8	0.00125593	-0.343208	0.121	0.106	1
PPP1R16B	0.00128471	0.298993	0.102	0.047	1
ARPC4	0.001322	-0.289298	0.135	0.11	1
HNRNPLL	0.00183534	0.631393	0.107	0.042	1
PSAP	0.00187969	-0.473226	0.107	0.107	1
FGFR1OP2	0.00189416	-0.384209	0.112	0.107	1
SNRPE	0.00199384	0.290894	0.112	0.053	1
TRAPPC5	0.00205849	-0.251134	0.126	0.106	1
FABP5	0.00207207	0.359895	0.116	0.054	1
AKAP9	0.00215357	-0.318261	0.107	0.087	1
SH2D1A	0.00222678	0.363577	0.112	0.05	1
S100A4	0.00241779	-0.272097	0.595	0.638	1
TRAC	0.00274746	-0.519463	0.144	0.156	1
HLA-DPB1	0.00276231	0.522547	0.209	0.119	1
ITGAE	0.00366431	-0.480803	0.126	0.136	1
PRELID1	0.00399365	-0.282148	0.13	0.119	1
ACAP2	0.00443377	-0.259299	0.116	0.092	1
RAD21	0.00514304	-0.40313	0.102	0.098	1
XCL1	0.00519197	-0.709559	0.107	0.126	1
SPRY1	0.00562282	-0.691692	0.07	0.103	1
LAG3	0.00670895	-0.260053	0.112	0.094	1
LSM5	0.00944572	0.379114	0.102	0.047	1
TRBV9	0.0129638	-0.506158	0.093	0.1	1
SSU72	0.0153776	-0.317463	0.112	0.103	1
KTN1	0.0184576	-0.270981	0.102	0.09	1
CLDND1	0.0431265	-0.676358	0.065	0.101	1
CD27	0.0519018	-0.307167	0.093	0.103	1
Arms B versus C						positive log2FC = enriched in B, negative log2FC = enriched in C
Gene	p_val	avg_log2FC	pct.1	pct.2	p_val_adj	log2FC = log2 fold change
TRBV7-9	3.34584e-112	3.45527	0.742	0.02	8.8377e-108	p_val_adj is bonferroni adjusted p-value
TRAV5	1.39508e-96	2.72001	0.575	0.001	3.68497e-92
CXCL13	3.81531e-78	3.13356	0.624	0.033	1.00778e-73
TIGIT	7.88433e-60	1.69757	0.645	0.093	2.08257e-55
CTSW	1.50052e-57	2.17467	0.828	0.23	3.96348e-53
TNFRSF18	1.01421e-55	2.06749	0.43	0.014	2.67893e-51
PHLDA1	7.19765e-51	1.24873	0.618	0.126	1.90119e-46
CSF1	2.72703e-50	2.08599	0.387	0.012	7.20317e-46
ENTPD1	1.80916e-44	1.7453	0.371	0.017	4.77871e-40
CCND2	1.88546e-43	1.30314	0.5	0.081	4.98024e-39
GZMB	4.90759e-43	1.87012	0.769	0.23	1.29629e-38
TPI1	8.29152e-43	1.24695	0.726	0.209	2.19012e-38
KIR2DL4	2.21035e-42	1.65756	0.333	0.011	5.83842e-38
LAG3	2.70244e-42	1.7087	0.554	0.094	7.13822e-38
SUMO2	3.07298e-42	0.475952	0.715	0.301	8.11696e-38
ZFP36L2	8.6625e-42	-1.56889	0.753	0.834	2.28811e-37
ITM2B	2.88126e-41	-0.603265	0.667	0.474	7.61056e-37
RBPJ	7.02585e-41	1.47252	0.527	0.09	1.85581e-36
CTSD	1.86527e-40	0.760005	0.613	0.195	4.92693e-36
PARK7	1.97641e-40	0.808629	0.581	0.16	5.2205e-36
H3F3A	3.26445e-40	-0.468186	0.624	0.399	8.62272e-36
KRT86	9.44025e-40	2.1671	0.36	0.02	2.49355e-35
LY6E	1.55011e-39	0.853417	0.629	0.194	4.09446e-35
PABPC1	1.75349e-39	-0.356211	0.565	0.334	4.63167e-35
HSPA1A	2.15663e-39	2.91707	0.43	0.043	5.69652e-35
CTLA4	3.35835e-39	1.48729	0.468	0.065	8.87074e-35
YWHAB	4.20099e-39	0.253265	0.613	0.26	1.10965e-34
ADGRG1	5.41642e-39	1.50425	0.36	0.026	1.43069e-34
YWHAZ	5.58003e-39	-0.35196	0.608	0.37	1.47391e-34
NPM1	8.61172e-38	0.513731	0.753	0.328	2.2747e-33
BST2	1.46981e-37	1.22901	0.489	0.093	3.88237e-33
DUSP4	1.52849e-37	1.28224	0.715	0.226	4.03735e-33
UBE2F	1.79829e-37	1.48956	0.317	0.015	4.74999e-33
PNRC1	9.46102e-37	-0.552395	0.618	0.419	2.49903e-32
ARPC2	1.61394e-36	0.666468	0.742	0.308	4.26306e-32
SOD1	1.67139e-36	0.435483	0.586	0.228	4.4148e-32
CD8B	2.14994e-36	-0.786612	0.511	0.382	5.67886e-32
ALDOA	4.13707e-36	0.339787	0.511	0.182	1.09276e-31
RHOA	4.63212e-36	0.365596	0.661	0.29	1.22353e-31
ENO1	1.79002e-35	0.765094	0.484	0.122	4.72816e-31
RGS2	2.01631e-35	1.14216	0.522	0.12	5.32588e-31
TSPO	2.59011e-35	0.437127	0.43	0.117	6.84153e-31
CD69	6.11123e-35	-1.91993	0.392	0.512	1.61422e-30
CXCR4	6.27173e-35	-1.4712	0.538	0.606	1.65662e-30
COX6A1	9.27715e-35	-0.317802	0.543	0.312	2.45047e-30
EIF4A1	1.21248e-34	0.411166	0.613	0.242	3.20264e-30
CALR	2.15669e-34	0.662878	0.548	0.189	5.69669e-30
TRBV30	2.40744e-34	-3.86017	0	0.365	6.35901e-30
LAYN	3.62051e-34	1.59282	0.328	0.023	9.56321e-30
NR4A2	4.35839e-34	-0.734276	0.489	0.357	1.15122e-29
PLPP1	5.38988e-34	1.42491	0.344	0.029	1.42368e-29
PGAM1	6.91753e-34	0.936301	0.511	0.134	1.8272e-29
CCDC85B	7.04931e-34	0.519051	0.409	0.105	1.862e-29
DYNLL1	1.33833e-33	0.759228	0.511	0.145	3.53505e-29
NDUFA13	1.65551e-33	-0.294901	0.478	0.257	4.37286e-29
NR3C1	1.77837e-33	1.07687	0.489	0.115	4.69739e-29
COTL1	3.0455e-33	0.276023	0.581	0.259	8.04438e-29
LSP1	1.27563e-32	0.680118	0.747	0.323	3.36945e-28
CARD16	1.46241e-32	0.957974	0.425	0.086	3.8628e-28
CD63	1.58949e-32	0.483249	0.597	0.24	4.19847e-28
PTPRC	1.92001e-32	-0.432229	0.704	0.51	5.0715e-28
EDF1	2.1538e-32	0.256707	0.522	0.204	5.68905e-28
ZFP36	2.43123e-32	-1.3833	0.661	0.654	6.42185e-28
PFDN5	3.70899e-32	0.299659	0.796	0.43	9.79692e-28
S100A6	2.44316e-31	-0.487137	0.634	0.469	6.45337e-27
IL2RB	2.52091e-31	0.792978	0.409	0.091	6.65872e-27
PGK1	3.12623e-31	0.723615	0.624	0.237	8.25763e-27
HNRNPA1	3.34471e-31	0.47709	0.742	0.367	8.83472e-27
OST4	3.40906e-31	-0.406769	0.532	0.339	9.00469e-27
PTMS	3.69638e-31	1.03977	0.355	0.051	9.76362e-27
JUN	5.44005e-31	-0.630567	0.785	0.564	1.43693e-26
CAPZB	6.89247e-31	0.29288	0.511	0.2	1.82058e-26
IFI6	1.20251e-30	1.21418	0.382	0.063	3.17631e-26
SNX9	1.30185e-30	1.09938	0.376	0.061	3.43871e-26
DUSP1	1.36813e-30	-0.919335	0.543	0.428	3.61377e-26
PSMB8	1.76726e-30	0.63373	0.462	0.134	4.66803e-26
NOP10	1.8347e-30	0.347298	0.382	0.107	4.84618e-26
DDIT4	1.93099e-30	-1.20415	0.392	0.329	5.10051e-26
IGFLR1	1.94304e-30	0.772532	0.355	0.063	5.13235e-26
ATP5F1B	2.23419e-30	0.654287	0.43	0.118	5.90139e-26
WDR83OS	3.65584e-30	0.443064	0.419	0.126	9.65653e-26
S100A10	8.09611e-30	-0.3753	0.532	0.339	2.13851e-25
TUBA1B	1.37395e-29	0.681968	0.435	0.121	3.62916e-25
HNRNPA3	2.14681e-29	0.49358	0.505	0.19	5.67059e-25
ATP6V0C	2.28803e-29	-0.273019	0.446	0.254	6.0436e-25
GATA3	3.04742e-29	1.08072	0.425	0.092	8.04944e-25
CD74	3.63896e-29	1.0028	0.785	0.344	9.61195e-25
UBB	4.05651e-29	0.31466	0.651	0.325	1.07149e-24
ITGB1	4.08284e-29	0.764851	0.349	0.065	1.07844e-24
STK17B	4.23294e-29	-0.322534	0.511	0.322	1.11809e-24
EIF5	4.4098e-29	0.424431	0.43	0.138	1.16481e-24
ARPC1B	4.83357e-29	0.419717	0.489	0.181	1.27674e-24
SUB1	5.34646e-29	-0.422774	0.462	0.307	1.41221e-24
LCK	5.69378e-29	0.291446	0.489	0.203	1.50395e-24
GAPDH	5.79618e-29	1.06152	0.952	0.672	1.531e-24
GNG5	8.16773e-29	0.302979	0.446	0.161	2.15742e-24
BTG1	8.78004e-29	-0.682732	0.876	0.753	2.31916e-24
RAC1	1.03268e-28	0.707615	0.43	0.116	2.72773e-24
ITM2A	1.10488e-28	0.613306	0.559	0.203	2.91842e-24
IL32	1.46979e-28	-0.644547	0.737	0.671	3.8823e-24
HMGN3	1.74072e-28	0.685979	0.36	0.076	4.59795e-24
LDHA	1.9445e-28	0.34346	0.543	0.227	5.13621e-24
SEM1	1.96392e-28	0.338627	0.43	0.151	5.18751e-24
TRBV23-1	2.50232e-28	1.19526	0.177	0	6.60963e-24
HSPA8	2.54219e-28	0.688571	0.72	0.314	6.71494e-24
SAMSN1	3.61844e-28	0.421238	0.548	0.233	9.55775e-24
HMGN2	3.62261e-28	0.326927	0.5	0.208	9.56876e-24
ITGB2	4.91894e-28	0.396003	0.414	0.138	1.29929e-23
SKP1	5.05176e-28	-0.368724	0.478	0.298	1.33437e-23
IVNS1ABP	6.04053e-28	0.413069	0.468	0.166	1.59554e-23
CCL4	7.48544e-28	-3.68188	0.242	0.501	1.97721e-23
SLC25A3	8.47588e-28	0.441684	0.495	0.189	2.23882e-23
CD99	1.04426e-27	-0.590656	0.532	0.416	2.7583e-23
HSPH1	1.12506e-27	1.48376	0.36	0.054	2.97173e-23
CLEC2D	1.3487e-27	0.389648	0.403	0.131	3.56247e-23
KLF6	1.36148e-27	-0.824337	0.613	0.511	3.5962e-23
ATP5PD	1.37248e-27	0.444494	0.333	0.085	3.62526e-23
HOPX	1.42418e-27	0.938235	0.581	0.203	3.76183e-23
IFI16	1.43425e-27	0.252476	0.349	0.107	3.78842e-23
HLA-DPA1	1.52409e-27	0.622084	0.468	0.148	4.02572e-23
CYBA	1.60601e-27	-0.395607	0.71	0.543	4.24212e-23
FAM3C	1.63312e-27	1.2324	0.274	0.024	4.31371e-23
SQSTM1	1.77207e-27	0.818366	0.441	0.121	4.68074e-23
TUBA1A	1.89776e-27	0.340061	0.425	0.153	5.01275e-23
RALA	2.06611e-27	1.07901	0.317	0.041	5.45742e-23
PPP1R15A	2.44132e-27	-0.534953	0.43	0.274	6.44851e-23
CD3E	2.52634e-27	-0.261606	0.833	0.608	6.67309e-23
KLRC1	2.72835e-27	0.364496	0.435	0.16	7.20666e-23
PDIA3	2.96975e-27	0.518023	0.446	0.153	7.84429e-23
H2AFZ	2.97988e-27	0.250427	0.452	0.179	7.87104e-23
LAT2	3.06703e-27	1.21994	0.21	0.004	8.10124e-23
CREM	4.60779e-27	0.613109	0.71	0.329	1.2171e-22
FOSB	5.14363e-27	-0.867988	0.323	0.224	1.35864e-22
TOX	8.19574e-27	0.846703	0.296	0.043	2.16482e-22
DUSP2	8.70603e-27	-1.74614	0.312	0.45	2.29961e-22
CBLB	1.04144e-26	0.34156	0.435	0.156	2.75086e-22
COX5A	1.05827e-26	0.718038	0.425	0.12	2.7953e-22
LGALS3	1.53109e-26	-0.309173	0.296	0.137	4.04423e-22
LINC01480	1.53143e-26	1.16554	0.194	0.003	4.04512e-22
HSPE1	1.95267e-26	1.30823	0.511	0.141	5.15778e-22
ABRACL	2.07156e-26	-0.393404	0.349	0.19	5.47183e-22
GUK1	3.45272e-26	-0.293434	0.441	0.258	9.12003e-22
ATP5PO	3.49942e-26	0.323423	0.376	0.122	9.24337e-22
HSPB1	3.74877e-26	0.937375	0.419	0.108	9.90199e-22
PPM1G	4.19243e-26	0.61136	0.317	0.065	1.10739e-21
PRDX5	4.38546e-26	0.720721	0.387	0.1	1.15837e-21
SYNGR2	4.55528e-26	0.69944	0.339	0.076	1.20323e-21
ARF1	4.94096e-26	0.305729	0.398	0.135	1.30511e-21
HSPA1B	5.00953e-26	2.37238	0.285	0.026	1.32322e-21
GZMM	5.2547e-26	-0.451483	0.323	0.179	1.38798e-21
IL7R	6.60975e-26	-3.29969	0.011	0.299	1.7459e-21
KRTCAP2	7.29743e-26	-0.537232	0.376	0.248	1.92754e-21
DOK2	7.94821e-26	0.893214	0.339	0.064	2.09944e-21
CD96	9.45265e-26	-0.555768	0.425	0.286	2.49682e-21
NOP58	1.00988e-25	0.308894	0.328	0.098	2.6675e-21
SRSF2	1.05716e-25	-0.494223	0.36	0.223	2.79237e-21
ATP5MC3	1.0803e-25	0.26065	0.409	0.153	2.85349e-21
CSNK2B	1.1617e-25	0.375136	0.403	0.135	3.0685e-21
FKBP1A	1.21654e-25	0.73439	0.441	0.132	3.21337e-21
NKG7	1.75878e-25	1.09253	0.871	0.476	4.64564e-21
NDFIP2	1.8729e-25	0.98795	0.269	0.031	4.94707e-21
NME2	2.27671e-25	0.509845	0.371	0.111	6.01371e-21
FYB1	2.60478e-25	-0.580381	0.398	0.28	6.88026e-21
SRI	3.2862e-25	0.31463	0.349	0.105	8.68017e-21
HCST	3.33988e-25	-0.440717	0.618	0.462	8.82197e-21
TMEM219	4.15077e-25	0.253289	0.296	0.081	1.09638e-20
DBI	4.4961e-25	0.31227	0.403	0.148	1.1876e-20
LRRN3	4.72317e-25	1.098	0.199	0.005	1.24758e-20
RHOB	5.23614e-25	0.613216	0.344	0.084	1.38307e-20
COPE	6.25554e-25	0.339403	0.366	0.117	1.65234e-20
APOC2	6.36626e-25	1.10203	0.156	0	1.68158e-20
PSME1	9.91118e-25	0.360731	0.597	0.289	2.61794e-20
SIRPG	1.01517e-24	1.09836	0.306	0.042	2.68146e-20
SERP1	1.03101e-24	-0.312737	0.371	0.203	2.72331e-20
CKLF	1.17133e-24	-1.00306	0.355	0.316	3.09394e-20
PKM	1.28266e-24	0.676284	0.425	0.133	3.38801e-20
BUB3	1.38415e-24	0.357734	0.349	0.109	3.65609e-20
LEPROTL1	1.47807e-24	-0.780556	0.457	0.4	3.90417e-20
DEK	1.66447e-24	0.442652	0.328	0.086	4.39653e-20
TPM3	1.83183e-24	0.38074	0.484	0.213	4.8386e-20
DAD1	1.83606e-24	-0.833562	0.328	0.248	4.84976e-20
AKIRIN2	4.4185e-24	0.367468	0.344	0.107	1.1671e-19
NELL2	4.5084e-24	1.03987	0.269	0.031	1.19085e-19
CYTIP	5.61824e-24	-0.26634	0.468	0.293	1.484e-19
TRAV1-1	6.15319e-24	-2.04677	0.016	0.302	1.6253e-19
CACYBP	8.2217e-24	1.0369	0.349	0.071	2.17168e-19
SP100	8.30989e-24	0.421091	0.382	0.125	2.19498e-19
TMED9	9.10974e-24	0.288246	0.274	0.071	2.40625e-19
CTSC	9.36513e-24	0.415324	0.387	0.138	2.47371e-19
JUNB	9.96985e-24	-1.2847	0.581	0.631	2.63344e-19
UBE2I	1.0429e-23	0.316007	0.312	0.088	2.75471e-19
TOMM7	1.13812e-23	-0.255711	0.586	0.401	3.00622e-19
ACP5	1.19252e-23	1.00004	0.301	0.046	3.14991e-19
CD52	1.50743e-23	-0.556647	0.806	0.712	3.98174e-19
CALM3	2.64914e-23	0.502962	0.355	0.106	6.99745e-19
SARAF	3.45341e-23	-0.476942	0.731	0.603	9.12184e-19
ATP6V1G1	3.87145e-23	-0.565433	0.29	0.19	1.0226e-18
GADD45B	7.34574e-23	-0.307414	0.301	0.136	1.9403e-18
TXN	7.70156e-23	0.323802	0.339	0.114	2.03429e-18
PSME2	8.37251e-23	0.600105	0.43	0.147	2.21152e-18
SLC3A2	1.52514e-22	0.716271	0.328	0.08	4.0285e-18
APOBEC3G	1.9692e-22	0.503998	0.36	0.111	5.20145e-18
PDIA6	2.15748e-22	0.890349	0.349	0.08	5.69878e-18
CSTB	2.68501e-22	0.524174	0.349	0.108	7.0922e-18
PRDX6	3.10965e-22	0.250862	0.328	0.106	8.21383e-18
NCL	4.28073e-22	0.438864	0.489	0.225	1.13071e-17
ST13	5.08112e-22	0.688176	0.333	0.084	1.34213e-17
XRCC6	5.15412e-22	0.447141	0.328	0.103	1.36141e-17
IER2	5.36111e-22	-0.77717	0.328	0.244	1.41608e-17
CITED2	6.01498e-22	-0.54536	0.301	0.152	1.5888e-17
HMGB2	6.14378e-22	0.366643	0.387	0.141	1.62282e-17
RHOC	1.04433e-21	0.643365	0.317	0.079	2.75849e-17
NDUFV2	1.54309e-21	0.796265	0.355	0.095	4.07593e-17
AHSA1	1.56088e-21	1.0324	0.21	0.015	4.1229e-17
NSA2	1.90023e-21	0.737985	0.301	0.064	5.01928e-17
HSP90AB1	1.95822e-21	0.88233	0.656	0.295	5.17244e-17
ACTG1	2.15483e-21	0.518488	0.855	0.513	5.69177e-17
HLA-DPB1	2.31944e-21	0.341286	0.355	0.119	6.12658e-17
BAG3	2.5865e-21	1.36788	0.194	0.01	6.83197e-17
EMD	2.60624e-21	-0.467434	0.258	0.148	6.88413e-17
DNAJA1	3.10774e-21	0.615311	0.409	0.144	8.20878e-17
PTTG1	3.30246e-21	0.684956	0.253	0.04	8.72313e-17
KRT10	3.99961e-21	0.260584	0.328	0.116	1.05646e-16
GOLGA8B	4.1795e-21	1.19699	0.215	0.016	1.10397e-16
ALOX5AP	4.37283e-21	0.502418	0.71	0.377	1.15504e-16
HSP90AA1	4.63886e-21	1.35689	0.763	0.382	1.22531e-16
BATF	4.81386e-21	0.723295	0.258	0.044	1.27153e-16
NCOR1	4.82741e-21	0.479839	0.333	0.104	1.27511e-16
TNFRSF1B	5.94481e-21	0.267108	0.349	0.126	1.57026e-16
CBX3	7.99714e-21	0.55968	0.274	0.064	2.11236e-16
IQGAP1	1.02254e-20	0.5153	0.382	0.136	2.70093e-16
GPI	1.05488e-20	0.3538	0.29	0.085	2.78637e-16
ACTR3	1.07218e-20	0.548316	0.371	0.13	2.83205e-16
HSPD1	1.36955e-20	0.946344	0.312	0.064	3.61752e-16
NUDT21	1.36971e-20	0.398959	0.258	0.061	3.61794e-16
CTNNB1	1.50288e-20	1.08814	0.253	0.036	3.96971e-16
ANXA1	1.87547e-20	-0.252561	0.602	0.417	4.95388e-16
ATP5PB	2.09413e-20	0.358542	0.317	0.099	5.53143e-16
COMMD7	2.09623e-20	0.775291	0.29	0.062	5.53699e-16
TNFAIP3	2.25339e-20	-0.405418	0.688	0.525	5.9521e-16
PAPOLA	2.48121e-20	0.270473	0.306	0.103	6.55386e-16
SERBP1	2.74249e-20	0.581576	0.387	0.138	7.24401e-16
RBM3	2.99184e-20	-0.314116	0.339	0.206	7.90264e-16
EMP3	3.34885e-20	-0.637486	0.274	0.176	8.84566e-16
PRNP	3.4075e-20	0.34272	0.263	0.072	9.00057e-16
CD82	3.50016e-20	0.694	0.263	0.053	9.24532e-16
AUP1	4.53825e-20	0.333476	0.258	0.066	1.19873e-15
COX14	4.94921e-20	0.439524	0.29	0.078	1.30728e-15
ISG15	5.80948e-20	0.642298	0.323	0.09	1.53452e-15
HSPA5	5.92139e-20	0.478526	0.446	0.196	1.56408e-15
ITGA4	6.04581e-20	0.605193	0.392	0.141	1.59694e-15
FIS1	6.31472e-20	0.580461	0.317	0.089	1.66797e-15
SEC11A	7.02771e-20	0.417764	0.312	0.095	1.8563e-15
WIPF1	7.06657e-20	-0.36248	0.306	0.17	1.86656e-15
ERGIC3	7.52219e-20	0.501072	0.258	0.06	1.98691e-15
PCED1B-AS1	8.38716e-20	-0.325853	0.387	0.244	2.21539e-15
CYTOR	1.04325e-19	-0.50748	0.333	0.224	2.75563e-15
TNFRSF9	1.0876e-19	0.846938	0.226	0.027	2.87278e-15
ID2	1.12562e-19	-0.28204	0.478	0.318	2.97322e-15
SLA2	1.19283e-19	0.515982	0.28	0.066	3.15074e-15
PYCARD	1.28513e-19	0.686507	0.247	0.044	3.39455e-15
TOMM5	1.31403e-19	0.310151	0.328	0.109	3.47089e-15
PSMD8	1.3169e-19	0.30961	0.301	0.094	3.47845e-15
G3BP2	1.42378e-19	0.313305	0.419	0.204	3.76078e-15
ZFP36L1	2.90199e-19	0.268437	0.441	0.21	7.66533e-15
NACA	3.26934e-19	0.389187	0.839	0.529	8.63563e-15
LYST	3.72202e-19	0.689473	0.323	0.089	9.83135e-15
HLA-DRB1	3.90209e-19	0.615034	0.392	0.139	1.0307e-14
SF3B2	4.495e-19	0.352538	0.349	0.126	1.18731e-14
VDAC1	4.49563e-19	0.750443	0.285	0.063	1.18748e-14
CD247	4.6902e-19	0.278595	0.317	0.111	1.23887e-14
SRGAP3	5.63808e-19	0.877858	0.204	0.021	1.48924e-14
ELF1	6.11635e-19	-0.448039	0.414	0.309	1.61557e-14
NAP1L4	6.57231e-19	0.607112	0.28	0.069	1.73601e-14
RAB5IF	7.62713e-19	0.408861	0.296	0.089	2.01463e-14
RAB27A	8.08256e-19	0.522131	0.269	0.071	2.13493e-14
OSTF1	8.0879e-19	-0.528088	0.258	0.174	2.13634e-14
FKBP4	8.972e-19	0.864957	0.167	0.01	2.36987e-14
HIST1H4C	2.15507e-18	0.554594	0.253	0.061	5.69241e-14
IFITM1	2.25082e-18	-0.491803	0.64	0.535	5.94533e-14
EZR	2.31229e-18	0.322994	0.446	0.22	6.10769e-14
WDR1	2.36564e-18	0.264103	0.301	0.103	6.24859e-14
ATP5ME	2.54959e-18	0.331197	0.306	0.103	6.73449e-14
TRAV4	2.8538e-18	0.791983	0.134	0.002	7.53804e-14
CD44	3.06522e-18	-0.327055	0.36	0.215	8.09648e-14
LCP1	3.35331e-18	-0.501533	0.398	0.3	8.85743e-14
ZC3HAV1	3.41948e-18	0.374365	0.274	0.074	9.03222e-14
IFITM2	3.46356e-18	-0.582678	0.538	0.473	9.14864e-14
LAMTOR4	3.62493e-18	-0.254161	0.274	0.138	9.57489e-14
EID1	3.82226e-18	0.253051	0.344	0.135	1.00961e-13
SNRPB	4.5005e-18	0.305817	0.323	0.118	1.18876e-13
HSPA4	4.95501e-18	0.811312	0.226	0.034	1.30882e-13
TNFSF10	5.38503e-18	0.871357	0.188	0.016	1.4224e-13
ATP5F1C	5.85086e-18	0.336495	0.296	0.096	1.54545e-13
HLA-A	6.21433e-18	0.667255	0.962	0.805	1.64145e-13
PTPN22	6.35509e-18	-0.512132	0.29	0.188	1.67863e-13
FOS	7.08319e-18	-1.1969	0.425	0.411	1.87095e-13
POLR2E	7.84148e-18	0.304074	0.242	0.064	2.07125e-13
TRMT112	8.31785e-18	-0.260567	0.349	0.21	2.19708e-13
PAXX	8.6096e-18	-0.286066	0.333	0.196	2.27414e-13
UBC	8.82654e-18	0.437724	0.935	0.644	2.33144e-13
BHLHE40	8.92566e-18	0.595536	0.296	0.086	2.35762e-13
CDC42	9.33918e-18	-0.540289	0.306	0.225	2.46685e-13
VCP	9.58538e-18	0.251119	0.296	0.106	2.53188e-13
CDK2AP2	9.83356e-18	0.468324	0.253	0.07	2.59744e-13
CFL1	1.21536e-17	0.345167	0.833	0.539	3.21026e-13
HSPA6	1.4286e-17	1.53581	0.124	0.001	3.77349e-13
SERTAD1	1.99003e-17	0.45811	0.242	0.061	5.25647e-13
HNRNPLL	2.09294e-17	0.81092	0.237	0.042	5.52828e-13
IL2RA	2.19815e-17	1.04199	0.124	0.001	5.80619e-13
TCF25	2.43427e-17	0.422503	0.258	0.071	6.42989e-13
PLAAT4	2.58607e-17	-0.324269	0.414	0.281	6.83086e-13
RHBDD2	2.62171e-17	0.660661	0.296	0.079	6.92499e-13
TRBC1	3.19216e-17	0.404876	0.28	0.08	8.43177e-13
HLA-DRA	4.21059e-17	0.655943	0.263	0.06	1.11219e-12
HSPA9	4.30241e-17	0.335415	0.29	0.104	1.13644e-12
ZNF706	4.47605e-17	0.294046	0.258	0.077	1.1823e-12
S100A4	4.52538e-17	-0.38063	0.742	0.638	1.19533e-12
NRBP1	4.62582e-17	0.444559	0.231	0.051	1.22187e-12
CD2BP2	5.20588e-17	0.730781	0.204	0.03	1.37508e-12
NDUFB9	5.68599e-17	0.276553	0.296	0.104	1.5019e-12
COX7B	5.71575e-17	-0.28485	0.301	0.181	1.50976e-12
CHST12	5.94911e-17	0.451473	0.269	0.078	1.5714e-12
H3F3B	6.18865e-17	-0.260902	0.86	0.703	1.63467e-12
PDCD1	6.28207e-17	0.456373	0.237	0.06	1.65935e-12
APOBEC3C	6.4833e-17	0.66491	0.258	0.061	1.7125e-12
KIF5B	6.76531e-17	0.452192	0.253	0.068	1.78699e-12
ARRB2	6.77885e-17	0.270211	0.247	0.076	1.79057e-12
TPR	8.82741e-17	0.462104	0.269	0.08	2.33167e-12
HM13	8.86931e-17	0.310025	0.226	0.061	2.34274e-12
CCT6A	9.27966e-17	0.436661	0.247	0.065	2.45113e-12
IMP3	9.38217e-17	0.543562	0.242	0.053	2.47821e-12
BTG2	9.50843e-17	-1.12732	0.215	0.212	2.51156e-12
NASP	1.10544e-16	0.509793	0.242	0.062	2.9199e-12
C17orf49	1.19088e-16	0.418035	0.29	0.09	3.14559e-12
FABP5	1.20796e-16	1.07345	0.269	0.054	3.1907e-12
CDKN2A	1.37464e-16	0.945758	0.161	0.011	3.63097e-12
CRIP1	1.63622e-16	0.252819	0.817	0.536	4.32192e-12
ZNF331	1.75742e-16	-0.428818	0.323	0.212	4.64205e-12
[truncated: 592 more rows]
