# Supplementary material for: CD137 agonism enhances anti-PD1 induced activation of expanded CD8+ T cell clones in a neoadjuvant pancreatic cancer clinical trial
Source: iScience. 2024 Dec 10;28(1):111569. doi: 10.1016/j.isci.2024.111569 (PMC11730579; doi:10.1016/j.isci.2024.111569)
Supplement: Table S7. TAMs differentially expressed genes [file mmc8.xlsx]

## Sheet: Table S7
Table S7: TAMs differentially expressed genes
Arms A versus B						positive log2FoldChange = enriched in A, negative log2FoldChange = enriched in B
Gene	baseMean	log2FoldChange	lfcSE	pvalue	padj	baseMean = average of normalized count values, dividing by size factors, taken over all samples
SFPQ	216.027	0.558043	0.202729	4.6158e-05	0.0103271	lfcSE = log2 fold change standard error
ETV3	111.614	0.550302	0.277039	9.19701e-05	0.018156	padj is FDR adjusted p-value
NCF2	80.9787	-0.513441	0.263902	0.000171751	0.0261999
REL	371.867	0.601472	0.182911	9.00946e-06	0.00470218
IL1R1	25.8419	0.653436	0.777048	3.68884e-05	0.00884267
MARCO	68.7466	-0.993951	1.13272	1.53234e-05	0.00571393
FN1	268.892	-4.31164	0.64719	1.9031e-12	6.38679e-09
SATB1	70.1303	0.504347	0.322482	0.000152585	0.0261564
CXCL9	41.8206	-0.772462	1.03633	3.00544e-05	0.00840523
CXCL10	42.6465	-0.500259	0.841837	8.60664e-05	0.0180524
AL135905.2	52.8916	0.651212	0.237379	1.02017e-05	0.00470218
EZR	412.648	1.15598	0.356551	5.49903e-09	9.22736e-06
INSIG1	259.477	0.634955	0.346885	2.72462e-05	0.00831258
MT1G	35.7761	-1.29381	1.44439	1.1209e-05	0.00470218
KDM6B	224.389	0.583014	0.164189	6.21004e-06	0.00416818
CISD3	24.6541	-0.614668	0.342111	3.5481e-05	0.00884267
CCR7	73.1574	0.887167	0.539484	3.85499e-06	0.00401159
SMIM25	43.251	-0.707065	0.598883	2.03132e-05	0.00681709
DDX3X	306.349	0.575082	0.156195	4.7814e-06	0.00401159
Arms A versus C						positive log2FoldChange = enriched in A, negative log2FoldChange = enriched in C
Gene	baseMean	log2FoldChange	lfcSE	pvalue	padj	baseMean = average of normalized count values, dividing by size factors, taken over all samples
AGTRAP	31.3602	-0.553403	0.308265	0.000203046	0.0278454	lfcSE = log2 fold change standard error
FHL3	12.9672	-0.584395	0.370628	0.00015248	0.0249328	padj is FDR adjusted p-value
GADD45A	28.6838	0.806942	0.405587	1.64104e-05	0.00885504
ETV3	111.614	0.633538	0.283215	5.47717e-05	0.0173852
NCF2	80.9787	-0.592983	0.266398	8.72808e-05	0.0204768
FAM49A	93.8509	0.504716	0.244064	0.000298866	0.0335975
REL	371.867	0.695444	0.188279	6.14648e-07	0.000663328
ARID5A	56.959	0.723818	0.180449	1.12964e-07	0.000152388
FN1	268.892	-3.68065	0.622323	7.16378e-11	3.86558e-07
SLC11A1	100.079	-0.509679	0.373949	0.000316276	0.0340675
SATB1	70.1303	0.640569	0.344295	7.75525e-05	0.0202293
GYG1	20.9268	-0.510579	0.302534	0.000348723	0.0342129
AF213884.3	16.2252	-0.600865	0.331305	0.000119739	0.0215371
MARCH1	32.1636	-0.520431	0.201599	0.000128509	0.0216699
SERPINB9	224.989	0.608011	0.349048	0.000115511	0.021493
HIVEP2	38.3678	0.530677	0.244501	0.000195734	0.0278454
EZR	412.648	1.13218	0.282127	9.55994e-09	1.71951e-05
TNS3	28.5342	-0.661268	0.351148	6.23836e-05	0.0187012
INSIG1	259.477	0.559524	0.334481	0.000198124	0.0278454
JAK2	18.5911	-0.619476	0.305771	8.24768e-05	0.0202293
FBP1	101.707	-1.33037	0.783193	1.78591e-06	0.00160613
FKBP15	32.9398	-0.532994	0.319904	0.000268219	0.0314633
NUP214	21.8553	-0.511438	0.279735	0.000327647	0.0340675
NRARP	16.6445	0.520707	0.551818	0.000112925	0.021493
CREM	262.034	0.596537	0.330308	0.000125878	0.0216699
DNAJC9	13.7043	0.524412	0.373435	0.000275752	0.0316587
PDZD8	23.0177	0.840896	0.368896	8.21463e-06	0.00610383
BORCS5	23.9862	0.654179	0.244437	2.02147e-05	0.00908985
RHOF	31.678	0.56139	0.294687	0.000173273	0.0274994
HCAR3	16.6553	-0.652976	0.265717	3.12142e-05	0.0120308
RILPL2	191.569	0.529763	0.198348	9.86003e-05	0.0214573
RUBCNL	19.9485	0.637174	0.475737	7.94148e-05	0.0202293
BAZ1A	146.451	0.554055	0.205207	6.84905e-05	0.0194513
ABHD2	30.6653	-0.586403	0.217463	4.52506e-05	0.0162404
ADCY7	16.2277	-0.523241	0.272288	0.000268083	0.0314633
CCL5	109.307	-0.812449	0.452144	1.89991e-05	0.00908985
CCR7	73.1574	1.57846	0.431948	7.05274e-09	1.71951e-05
MALT1	80.9071	0.514296	0.342816	0.000329119	0.0340675
TRIP10	20.2961	0.550248	0.401797	0.000198793	0.0278454
PRDX2	32.2546	0.613655	0.358577	0.000110435	0.021493
APOC2	103.085	-0.568792	0.503921	0.000111016	0.021493
FPR3	30.9619	-0.55581	0.331913	0.000206415	0.0278454
SMIM25	43.251	-0.92317	0.515658	9.04941e-06	0.00610383
PMEPA1	13.9899	0.549711	0.35741	0.00022098	0.0290832
SYAP1	106.913	0.681898	0.244337	1.13193e-05	0.00678653
Arms B versus C						positive log2FoldChange = enriched in B, negative log2FoldChange = enriched in C
Gene	baseMean	log2FoldChange	lfcSE	pvalue	padj	baseMean = average of normalized count values, dividing by size factors, taken over all samples
ALB	1.04504	31.0952	4.19761	7.72e-14	1.64e-09	lfcSE = log2 fold change standard error
LEP	0.580576	28.5654	4.20048	6.73e-12	7.16e-08	padj is FDR adjusted p-value
